# Supplementary material for: In Silico Analysis of the Small Molecule Content of Outer Membrane Vesicles Produced by Bacteroides thetaiotaomicron Indicates an Extensive Metabolic Link between Microbe and Host
Source: Front Microbiol. 2017 Dec 8;8:2440. doi: 10.3389/fmicb.2017.02440 (PMC5727896; doi:10.3389/fmicb.2017.02440)
Supplement: Supplementary file 2 [file Data_Sheet_1.XLSX]

## Sheet: Explanation
	OrigScale		Values are normalized in terms of raw area counts.
			For a single day run, this is equivalent to the raw data.
	ScaledData		Each biochemical in OrigScale is rescaled to set the median equal to 1.
	ScaledImpData		Each biochemical in OrigScale is rescaled to set the median equal to 1.
			Then, missing values are imputed with the minimum.
	ProNormImpData		Values for each sample are normalized by Bradford protein concentration.
			Each biochemical in OrigScale is then rescaled to set the median equal to 1.
			Lastly, missing values are imputed with the minimum.
	[Biochemical Name]*		Indicates compounds that have not been officially confirmed based on a standard, but we are confident in its identity.
	Pathway Heat Map		This is the heat map associated with the statistical analysis of the data.
			Indicates ratios, p- and q-values for each comparison.
			0.55	Green: indicates significant difference (p≤0.05) between the groups shown, metabolite ratio of < 1.00
			0.76	Light Green: narrowly missed statistical cutoff for significance 0.05<p<0.10, metabolite ratio of < 1.00
			1.71	Red: indicates significant difference (p≤0.05) between the groups shown; metabolite ratio of ≥ 1.00
			1.32	Light Red: narrowly missed statistical cutoff for significance 0.05<p<0.10, metabolite ratio of ≥ 1.00
			1.2	Non-colored text and cell: mean values are not significantly different for that comparison
	Box Plots (pathway)		Box plots sorted by pathway and biochemical name, as in the example below:
	Box Plots (biochem)

## Sheet: OrigScale (cells)
													SAMPLE_NAME	IFRE-00682	IFRE-00683	IFRE-00684	IFRE-00685	IFRE-00686	IFRE-00687	IFRE-00688	IFRE-00689	IFRE-00690	IFRE-00691	IFRE-00692	IFRE-00693
													SAMPLE_ID	2367619	2367620	2367621	2367622	2367623	2367624	2367625	2367626	2367627	2367628	2367629	2367630
													CLIENT_IDENTIFIER	1	2	3	7	8	9	13	14	15	19	20	21
													BRADFORD_PROTEIN	21.602	19.171	23.524	23.554	22.484	24.275	15.085	13.584	13.938	11.618	11.34	11.661
													GENOTYPE	WT	WT	WT	WT	WT	WT	WT	WT	WT	WT	WT	WT
													GROUP_NUMBER	1	1	1	2	2	2	3	3	3	4	4	4
													TIME_POINT	2.5h	2.5h	2.5h	5h	5h	5h	6h	6h	6h	12h	12h	12h
													TREATMENT	Rich medium	Rich medium	Rich medium	Rich medium	Rich medium	Rich medium	Minimal medium	Minimal medium	Minimal medium	Minimal medium	Minimal medium	Minimal medium
													TREATMENT2	RM	RM	RM	RM	RM	RM	MM	MM	MM	MM	MM	MM
PATHWAY_SORTORDER	BIOCHEMICAL	SUPER_PATHWAY	SUB_PATHWAY	COMP_ID	PLATFORM	CHEMICAL_ID	RI	MASS	CAS	PUBCHEM	CHEMSPIDER	KEGG	Group HMDB_ID	RM_2.5h	RM_2.5h	RM_2.5h	RM_5h	RM_5h	RM_5h	MM_6h	MM_6h	MM_6h	MM_12h	MM_12h	MM_12h
1670	1-(1-enyl-palmitoyl)-2-oleoyl-GPE (P-16:0/18:1)*	Lipid	Plasmalogen	52477	LC/MS Pos Late	100009005	2600	702.543			24769228			1211159	1110200	1621818
1681	1-(1-enyl-palmitoyl)-GPE (P-16:0)*	Lipid	Lysoplasmalogen	39270	LC/MS Pos Late	100003000	1558	438.298			10471193			424938	480548	756681	6921344	6657586	7387580	1266177	992058	984744	1705327	1741871	1859404
380	1-methylguanidine	Amino Acid	Guanidino and Acetamido Metabolism	48114	LC/MS Pos Early	100000715	2149	74.0713	22661-87-6	10111	28576	C02294	HMDB01522	445986	666818	593010	1439875	1232153	1444227
57	1-methylhistidine	Amino Acid	Histidine Metabolism	30460	LC/MS Pos Early	100001051	2755	170.092	332-80-9	92105	83153	C01152	HMDB00001	1537098	1424137	1631462	7586032	8712738	9642963
1576	1-oleoyl-GPC (18:1)	Lipid	Lysolipid	48258	LC/MS Pos Late	100001272	1540	522.355	19420-56-5	16081932	17240641		HMDB02815	749445	925378	858778
1612	1-oleoyl-GPE (18:1)	Lipid	Lysolipid	35628	LC/MS Pos Late	100001569	1554	480.308	89576-29-4	9547071	7826021		HMDB11506	1057135	1135906	1230832
1474	1-palmitoyl-2-arachidonoyl-GPE (16:0/20:4)*	Lipid	Phospholipid Metabolism	52464	LC/MS Pos Late	100008990	2198	740.522		9546800	7825750		HMDB05323	4526036	4325503	3765088	365817	457505	341009
1520	1-palmitoyl-2-linoleoyl-glycerol (16:0/18:2)*	Lipid	Phospholipid Metabolism	52633	LC/MS Pos Late	100009052	3080	610.541		9543695	7822645		HMDB05207,HMDB07103	19634526	11326390	12322161		276719	426408
1476	1-palmitoyl-2-linoleoyl-GPE (16:0/18:2)	Lipid	Phospholipid Metabolism	42449	LC/MS Pos Late	100001870	2275	716.522		9546747	7825697		HMDB05322	70506816	67649032	58585856	7555214	7825598	8512598
1461	1-palmitoyl-2-linoleoyl-GPI (16:0/18:2)	Lipid	Phospholipid Metabolism	52450	LC/MS Polar	1528	910	833.518			21403024			132986	115395	70055
1469	1-palmitoyl-2-oleoyl-GPE (16:0/18:1)	Lipid	Phospholipid Metabolism	19263	LC/MS Pos Late	1526	2509	718.538	26662-94-2	5283496	4446615		HMDB05320	275195744	268197904	212905936	38372384	37032068	38179996
1497	1-palmitoyl-2-oleoyl-GPI (16:0/18:1)*	Lipid	Phospholipid Metabolism	52669	LC/MS Polar	100009066	893	835.534			24767668			371049	269963	156709
1528	1-palmitoyl-2-oleoyl-GPS (16:0/18:1)	Lipid	Phospholipid Metabolism	19261	LC/MS Polar	1531	917	760.513	40290-44-6	5283499	4446618	C13880		327808	248158	139891
1521	1-palmitoyl-3-linoleoyl-glycerol (16:0/18:2)*	Lipid	Phospholipid Metabolism	52634	LC/MS Pos Late	100009055	3197	610.541						158316352	111085288	120091552	5617952	6425522	6988146
1568	1-palmitoyl-GPC (16:0)	Lipid	Lysolipid	33955	LC/MS Pos Late	100001263	1525	496.34	17364-16-8	86554	78064		HMDB10382	390272	553101	596834
1607	1-palmitoyl-GPE (16:0)	Lipid	Lysolipid	35631	LC/MS Polar	100001567	921	452.278		9547069	7826019		HMDB11503	1212603	1255687	1508678	2872322	2301787	2851156	812316	767590	968265	587347	751245	596552
1630	1-palmitoyl-GPI (16:0)*	Lipid	Lysolipid	35305	LC/MS Neg	100001655	5564	571.289					HMDB61695	91313		121608
1656	1-palmitoyl-GPS (16:0)*	Lipid	Lysolipid	46130	LC/MS Neg	100005805	5572	496.268		9547100	7826050			384532	251009	370264
1692	1-pentadecanoylglycerol (15:0)	Lipid	Monoacylglycerol	47898	LC/MS Neg	100001431	6200	241.217		190750	165667			3715592	2386868	4235708	5918346	5477506	2407872
1473	1-stearoyl-2-oleoyl-GPE (18:0/18:1)	Lipid	Phospholipid Metabolism	42448	LC/MS Pos Late	100001856	2858	746.569						829151	669565	685185
1574	1-stearoyl-GPC (18:0)	Lipid	Lysolipid	33961	LC/MS Pos Late	100001271	1606	524.371	19420-57-6	497299	435389		HMDB10384	1062917	1224799	1352381		120889	203380
1610	1-stearoyl-GPE (18:0)	Lipid	Lysolipid	42398	LC/MS Pos Late	100001461	1626	482.324	69747-55-3	9547068	7826018		HMDB11130	1013670	1334523	1329150	233045	250858	259425
1633	1-stearoyl-GPI (18:0)	Lipid	Lysolipid	19324	LC/MS Neg	100000656	5794.3	599.32	796963-93-4		21403067		HMDB61696	237217	323010	351010
1643	1-stearoyl-GPS (18:0)*	Lipid	Lysolipid	45966	LC/MS Neg	100004327	5800	524.299		9547101	7826051			361109	416438	532366
1031	10-heptadecenoate (17:1n7)	Lipid	Long Chain Fatty Acid	33971	LC/MS Neg	100001278	5555	267.233	29743-97-3	5312435	4471860		HMDB60038	17573716	17064676	12924901	16812958	10429657	12611855	6307444	2618846	6252808	6483617	5506523	5556255
1125	12-methyltridecanoic acid	Lipid	Fatty Acid, Branched	38292	LC/MS Neg	100002336	5414.8	227.202	2724-57-4	520298	453842			41537908	47714784	45150136	103617904	61426828	37571276		184364912	262979728	121389968	171009568	122626856
1126	13-methylmyristic acid	Lipid	Fatty Acid, Branched	38293	LC/MS Neg	100002344	5499	241.217	2485-71-4	151014	133106			1484117376	994933632	1263233408	4131160832	2896005120	2397087744	2620934400	1355979904	2471353600	934641856	1519875200	1037557568
1129	15-methylpalmitate	Lipid	Fatty Acid, Branched	38768	LC/MS Neg	100002945	5695	269.249		17903417				589666560	254603056	356981344	434730080	403408384	345056544	56990484	37344360	61846228	23623168	32629288	25016568
1132	17-methylstearate	Lipid	Fatty Acid, Branched	38296	LC/MS Neg	100002356	5993	297.28	2724-59-6	3083779	2340933			2893825	1711352	2252197	1544810	1418657	1644370	1005720	734428	1347096	451269	1125595	850884
2584	2'-deoxyadenosine	Nucleotide	Purine Metabolism, Adenine containing	1553	LC/MS Pos Early	211	2252	252.109	16373-93-6	13730	13135	C00559	HMDB00101	172075600	172198624	182583008	230686544	285025536	385175264	96473424	93805024	97833208	68533192	54241840	47499668
2583	2'-deoxyadenosine 3'-monophosphate	Nucleotide	Purine Metabolism, Adenine containing	40663	LC/MS Pos Early	100003420	1240	332.075	102832-10-0	1467	1423						361994	489524	891608
2581	2'-deoxyadenosine 5'-diphosphate	Nucleotide	Purine Metabolism, Adenine containing	15116	LC/MS Neg	1228	1050	410.027	72003-83-9	188966	164196	C00206	HMDB01508	515372	716514	843157	1334416	1847568	2490287	316440	239836	234295	99391	154227	82602
2582	2'-deoxyadenosine 5'-monophosphate	Nucleotide	Purine Metabolism, Adenine containing	46333	LC/MS Neg	100000485	1315	330.061	653-63-4	12599	601	C00360	HMDB00905	12508455	13596148	12378742	19719988	25098204	22564184	13892015	23926588	16040472	11210380	10259206	10301352
2665	2'-deoxycytidine	Nucleotide	Pyrimidine Metabolism, Cytidine containing	15949	LC/MS Pos Early	100000125	2193	228.098	951-77-9	13711	13117	C00881	HMDB00014	1068679	1087393	1029141	2696326	4436480	4877126	1091473	1208411	1253436	594180	456033	447666
2663	2'-deoxycytidine 5'-monophosphate	Nucleotide	Pyrimidine Metabolism, Cytidine containing	533	LC/MS Pos Early	298	975	308.064	1032-65-1	13945	5414501	C00239	HMDB01202	35561632	38477676	33836192	44603488	57367208	63900936	36126600	46409160	38399744	23002774	18712192	17583754
2613	2'-deoxyguanosine	Nucleotide	Purine Metabolism, Guanine containing	1411	LC/MS Pos Early	348	1890	268.104	961-07-9	187790	163230	C00330	HMDB00085	16284963	18406476	20349052	36099272	52110332	70875360	6647829	6876020	6720695	3605265	2723070	2363969
2612	2'-deoxyguanosine 3'-monophosphate	Nucleotide	Purine Metabolism, Guanine containing	41916	LC/MS Neg	100003423	774	346.056	102814-03-9	4480652	3678620			1600020	1595069	1712720	1422531	1663431	1535519	458403	485652	381874	198115	189828	224292
2611	2'-deoxyguanosine 5'-monophosphate (dGMP)	Nucleotide	Purine Metabolism, Guanine containing	35662	LC/MS Pos Early	100001546	950	348.07	902-04-5	65059	625	C00362	HMDB01044	20098944	21031318	20467060	34448688	47770632	49121216	21946764	26666252	22687886	13303801	11765026	9476223
2643	2'-deoxyuridine	Nucleotide	Pyrimidine Metabolism, Uracil containing	52602	LC/MS Neg	536	1586	227.067	951-78-0	13712	13118	C00526	HMDB00012	1087522	623731	495358	4327466	5178810	7006262	1224142	977315	1356083	1004890	702954	529218
2642	2'-deoxyuridine 5'-monophosphate	Nucleotide	Pyrimidine Metabolism, Uracil containing	12020	LC/MS Polar	1225	3701.8	307.034	42155-08-8	65063	18555972	C00365	HMDB01409		65163	62766	91921	165002	267313	429291	895832	641323	969366	600316	628686
2572	2'-O-methyladenosine	Nucleotide	Purine Metabolism, Adenine containing	42607	LC/MS Pos Early	100004047	2375	282.12	2140-79-6	102213	92344			1806517	2531138	1919949	3116438	3565646	3533454
2960	2,3-dihydroxyisovalerate	Xenobiotics	Food Component/Plant	38276	LC/MS Polar	100002417	1050	133.051	1756-18-9	677	657	C04039	HMDB12141	1117643	805593	660544	216597	205168	232131	8010372	7063204	2561242	850266	532599	417597
311	2-aminobutyrate	Amino Acid	Methionine, Cysteine, SAM and Taurine Metabolism	42374	LC/MS Pos Early	1128	2059	104.071	1492-24-6	439691	388757	C02261	HMDB00650	12048957	10848177	10431116	21467604	15648372	15249394	11806631	13590374	14561268	20896170	15724994	20187084
278	2-hydroxy-3-methylvalerate	Amino Acid	Leucine, Isoleucine and Valine Metabolism	36746	LC/MS Neg	100001541	1800	131.071	488-15-3	164623	144317		HMDB00317	648451	703108	729129	2024904	2085095	2597143	274628	184234	362665	161018	134814	187624
330	2-hydroxybutyrate/2-hydroxyisobutyrate	Amino Acid	Methionine, Cysteine, SAM and Taurine Metabolism	52281	LC/MS Polar	100008928	1258	103.04						138404				519874	345642	308041	294738	648085	356867	437526	396694
1143	2-hydroxyglutarate	Lipid	Fatty Acid, Dicarboxylate	37253	LC/MS Pos Early	100002070	958	131.034	40951-21-1	43	42	C02630	HMDB00606	1414715	1750869	695151	3638521	2681137	3048134	2361642	2228949	1600832	2422954	2334787	1837415
2966	2-isopropylmalate	Xenobiotics	Food Component/Plant	15667	LC/MS Polar	100000409	2605	175.061	3237-44-3	77	76	C02504	HMDB00402	186570	162840	169574	244238	311173	169740	13722502	15267677	15436674	13223482	12992661	17779828
3220	2-keto-3-deoxy-gluconate	Xenobiotics	Food Component/Plant	48141	LC/MS Polar	100005946	1900	177.04	17510-99-5	161227	141630		HMDB01353	2635308	3037586	4269129	1165297	1498452	1731780	12808500	5371264	4108292	5222147	1551027	1512248
1009	2-methylcitrate/homocitrate	Energy	TCA Cycle	52282	LC/MS Neg	100008929	575	205.035									86871	163690	107107
818	2-phosphoglycerate	Carbohydrate	Glycolysis, Gluconeogenesis, and Pyruvate Metabolism	35629	LC/MS Polar	100000093	4346	184.986	70195-25-4	59	13766841	C00631	HMDB03391	4620121	3371077	3192147	973533	1030562	829360	4470936	4529219	4848424	2907752	2729129	2531878
2874	2-piperidinone	Xenobiotics	Food Component/Plant	43400	LC/MS Pos Early	100004295	1675	100.076	675-20-7	12665	12144			2030257	1343478	2067504	785327	1664821		3243046	2809680	2472837	2475545	2433753	2230753
3558	2-pyrrolidinone	Xenobiotics	Chemical	31675	LC/MS Pos Early	100001081	1262	86.06	616-45-5	12025	11530		HMDB02039		383900	505233	655396	573289	495256	452045	413393	390478	416655	399743	416468
2709	3'-dephosphocoenzyme A	Cofactors and Vitamins	Pantothenate and CoA Metabolism	18289	LC/MS Neg	100000138	2013	686.142	3633-59-8	444485	392407	C00882	HMDB01373	7688612	8034102	7523416	2067601	3761044	2933886	3131531	4488047	3943147	6854345	5724777	6625753
124	3-(4-hydroxyphenyl)lactate	Amino Acid	Phenylalanine and Tyrosine Metabolism	32197	LC/MS Neg	240	1379	181.051	6482-98-0	9378	9010	C03672	HMDB00755	200443	203400	173387	1536471	1641218	1571664	48924		69681	51323		38962
3244	3-deoxyoctulosonate	Xenobiotics	Bacterial/Fungal	43805	LC/MS Polar	100000095	2706.7	237.062	103404-70-2	4636210	3826376			21339838	24922860	21709018	53171752	48784516	51138076	21180040	20893628	21976208	19652278	17232784	17395424
279	3-hydroxy-2-ethylpropionate	Amino Acid	Leucine, Isoleucine and Valine Metabolism	32397	LC/MS Polar	100001170	1443.3	117.056	4374-62-3	188979	164207		HMDB00396	62529	165753
1767	3-hydroxy-3-methylglutarate	Lipid	Mevalonate Metabolism	531	LC/MS Polar	112	2700	161.046	503-49-1	1662	4573695	C03761	HMDB00355	288670	230132	540227	3309079	3999099	3536414			135105	236437	206346	112663
1265	3-hydroxybutyrate (BHBA)	Lipid	Ketone Bodies	542	LC/MS Polar	254	1443.3	103.04	625-72-9	441	428	C01089	HMDB00357				351875	451987	404136
1282	3-hydroxypalmitate	Lipid	Fatty Acid, Monohydroxy	27503	LC/MS Neg	100000983	5476	271.228	928-17-6	301590	266538		HMDB10734	166165344	152381760	31434768	2125212672	1587240064	1826110720	129331504	33831544	102082072	163312656	194939360	221578880
1274	3-hydroxypropanoate	Lipid	Fatty Acid, Monohydroxy	1556	LC/MS Polar	115	1845	89.0244	503-66-2	68152	4573601	C01013	HMDB00700				940702	952110	1103697
1306	3-hydroxystearate	Lipid	Fatty Acid, Monohydroxy	52938	LC/MS Neg	100008933	5674	299.259	45261-96-9	5282907	4446034			6326390	5044273	4458559	12289255	7193296	11003848	1771360	5502705	3472083	3960909	2424852	3146338
1724	3-ketosphinganine	Lipid	Sphingolipid Metabolism	34381	LC/MS Pos Late	100001436	1400	300.29	18944-28-0	631	611	C02934	HMDB01480	52438184	46014532	49282448	34477164	43093984	40345644	18248604	15495848	15000817	7237216	10190229	7897411
284	3-methyl-2-oxobutyrate	Amino Acid	Leucine, Isoleucine and Valine Metabolism	44526	LC/MS Polar	100000936	911	115.04	3715-29-5	49	48	C00141	HMDB00019	5769815	9458369	12043046	22058300	14085769	12408377	1072823	857582	832833	1401039	1018374	1033124
272	3-methyl-2-oxovalerate	Amino Acid	Leucine, Isoleucine and Valine Metabolism	15676	LC/MS Neg	100000036	2064.2	129.056	1460-34-0;51829-07-3	47	46	C00671	HMDB03736	1393927	2658732	5342596	12601727	9085426	7549456	245943				215848
819	3-phosphoglycerate	Carbohydrate	Glycolysis, Gluconeogenesis, and Pyruvate Metabolism	1414	LC/MS Neg	132	583	184.986	80731-10-8	724	10669764	C00597	HMDB00807	311591936	253728144	216586320	65922312	78215216	73457400	314314048	325698560	332306336	242341344	236253504	223127040
13	3-phosphoserine	Amino Acid	Glycine, Serine and Threonine Metabolism	543	LC/MS Neg	133	614.4	184.002	407-41-0	68841	19969944	C01005	HMDB00272	13935133	11634070	8969851	15869366	19461856	18577412	16977928	17003208	14660361	31080878	28903728	26612480
2645	3-ureidopropionate	Nucleotide	Pyrimidine Metabolism, Uracil containing	3155	LC/MS Polar	1053	2230	131.046	462-88-4	111	109	C02642	HMDB00026	100751	105031	158113	104322	118519	82763			38663
377	4-acetamidobutanoate	Amino Acid	Polyamine Metabolism	1558	LC/MS Polar	1113	1925	144.067	3025-96-5	18189	17180	C02946	HMDB03681				479591	472514	475364
382	4-guanidinobutanoate	Amino Acid	Guanidino and Acetamido Metabolism	15681	LC/MS Pos Early	100000096	2320	146.092	463-003;463-00-3	500	486	C01035	HMDB03464	1301065	2088532	2417144	3740682	4129621	4399506	845308	466175	533271
1267	4-hydroxybutyrate (GHB)	Lipid	Fatty Acid, Monohydroxy	34585	LC/MS Polar	100001507	1765	103.04	502-85-2	10413	9984	C00989	HMDB00710				318214	342470	339168
110	4-hydroxyphenylacetate	Amino Acid	Phenylalanine and Tyrosine Metabolism	541	LC/MS Neg	144	1361.1	151.04	156-38-7	127	3881560	C00642	HMDB00020	3136998	2424603	4281335	7177622	7567253	5950572	1943020	1961593	1897575	526614	346866	477852
123	4-hydroxyphenylpyruvate	Amino Acid	Phenylalanine and Tyrosine Metabolism	1669	LC/MS Neg	1141	1690.1	179.035	156-39-8	979	954	C01179	HMDB00707	1254973	1998691	2764586	2391562	1986930	2131446	148455	145192	161151	204097	130928	115687
73	4-imidazoleacetate	Amino Acid	Histidine Metabolism	32349	LC/MS Pos Early	100001207	2055	127.05	645-65-8	96215	86856	C02835	HMDB02024	1429153	1969770	2252305	3760973	4929824	5181505	1546056	906800	953207	358899	443538	390165
243	4-methyl-2-oxopentanoate	Amino Acid	Leucine, Isoleucine and Valine Metabolism	22116	LC/MS Neg	100000551	2170	129.056	816-66-0	70	69	C00233	HMDB00695	2494895	4199275	8359053	28486144	18282946	15594716
2770	5-(2-Hydroxyethyl)-4-methylthiazole	Cofactors and Vitamins	Thiamine Metabolism	27673	LC/MS Pos Early	100000098	2310	144.048	137-00-8	1136	1104	C04294		4824154	4577937	4623354	4123495	5276412	6097344	1221994	1117161	886348	120601	70963
2658	5-methylcytidine	Nucleotide	Pyrimidine Metabolism, Cytidine containing	22119	LC/MS Pos Early	100000763	2227	258.108	2140-61-6	92918	83877		HMDB00982				578329	866276	767032	420413	266218	337695	178235	303441
373	5-methylthioadenosine (MTA)	Amino Acid	Polyamine Metabolism	1419	LC/MS Pos Early	212	2752	298.097	2457-80-9	439176	388321	C00170	HMDB01173	4347471	4731708	4790711	16828522	24562624	23642956	2611686	2538002	2614945	2895406	1254712	1984194
2632	5-methyluridine (ribothymidine)	Nucleotide	Pyrimidine Metabolism, Uracil containing	35136	LC/MS Neg	100001446	1778.1	257.078	1463-10-1	445408	393058		HMDB00884	2218318	1899098	1973957	9089565	11063670	13253332	1765477	1867505	2454819	1723903	1358657	1517116
392	5-oxoproline	Amino Acid	Glutathione Metabolism	1494	LC/MS Neg	1021	738.5	128.035	98-79-3	7405	7127	C01879	HMDB00267	11235362	10024065	14591304	124092952	150544176	145397552	2435667	1412280	1745342	7680582	6992711	5237601
2990	6-hydroxydaidzein	Xenobiotics	Food Component/Plant	37113	LC/MS Pos Early	100001825	2990	271.06	17817-31-1	5284649	4447693	C14314	HMDB31715				377017	659587	418235
3310	6-oxopiperidine-2-carboxylic acid	Xenobiotics	Drug	43231	LC/MS Polar	100004499	1692	142.051	34622-39-4	3014237	2282737			503391	472341	489802	1040725	1414646	965462	676997	591550	558027	402074	307114	373414
828	6-phosphogluconate	Carbohydrate	Pentose Phosphate Pathway	15442	LC/MS Neg	100000341	583.9	275.017	921-62-0;53411-70-4	91493	82615	C00345	HMDB01316	3747643	4026743	3369675	901192	1535333	1398502	3797247	3108559	3591152	2163136	1224784	2006931
2599	7-methylguanine	Nucleotide	Purine Metabolism, Guanine containing	35114	LC/MS Pos Early	100001456	2175	166.072	578-76-7	11361	10883	C02242	HMDB00897	15613377	18294916	19763508	25383596	34252124	37795304	5016228	4339875	3948818	2585708	2099605	2213415
1212	acetyl CoA	Lipid	Fatty Acid Metabolism	43840	LC/MS Neg	1830	1691	403.556	102029-73-2	444493	392413	C00024	HMDB01206	189928	302580	595990	342830	32628	141467
1240	acetylcarnitine	Lipid	Fatty Acid Metabolism(Acyl Carnitine)	32198	LC/MS Pos Early	100000802	2282	204.123	5080-50-2	1	5406074	C02571	HMDB00201	514423	1261789	1145131	1602573	1642758	1388692	1033691	396627		1396602	1379106	440245
1010	acetylphosphate	Energy	Oxidative Phosphorylation	15488	LC/MS Polar	1211	4013.9	138.98	94249-01-1	186	181	C00227	HMDB01494	10980709	10067708	8833921	5815175	5761208	5728823	14926437	18770884	14077585	16678259	12886303	14755187
991	aconitate [cis or trans]	Energy	TCA Cycle	46173	LC/MS Neg	100001359	580	173.009				C00417	HMDB00072	1431064	1508614	1906949	391771	508375	384654	1452130	1458578	1248772	609435	1153790	1056775
2564	adenine	Nucleotide	Purine Metabolism, Adenine containing	554	LC/MS Pos Early	880	2221	136.062	73-24-5	190	185	C00147	HMDB00034	3857576448	4837918720	5654156800	2980909824	3933563392	4118380800	709662144	546904192	494501344	486415744	353724928	379003648
2563	adenosine	Nucleotide	Purine Metabolism, Adenine containing	555	LC/MS Pos Early	798	2169	268.104	58-61-7	60961	54923	C00212	HMDB00050	2499984128	1998760448	1985679744	2573272576	3205358592	3447074560	1297939328	1346354560	1262480000	943533376	820116608	819381504
2558	adenosine 2'-monophosphate (2'-AMP)	Nucleotide	Purine Metabolism, Adenine containing	36815	LC/MS Neg	100001694	1497.7	346.056	130-49-4	94136		C00946	HMDB11617	535290	630882	763993	704744	768486	1045429	233366	296350	264939	142352	180606	141884
2561	adenosine 3',5'-diphosphate	Nucleotide	Purine Metabolism, Adenine containing	15691	LC/MS Neg	1214	575	426.022	75431-54-8	159296	19951095	C00054	HMDB00061	483731	471106	564846	86455	68349	215313	105811	63774	73835	117145	123223	154572
2557	adenosine 3'-monophosphate (3'-AMP)	Nucleotide	Purine Metabolism, Adenine containing	35142	LC/MS Neg	100001449	1245	346.056	84-21-9	41211	10463793	C01367	HMDB03540	1257296	764581	1132836	1369859	1732157	1996838	200062	233703	138675
2555	adenosine 5'-diphosphate (ADP)	Nucleotide	Purine Metabolism, Adenine containing	3108	LC/MS Neg	208	680	426.022	20398-34-9	6022	5800	C00008	HMDB01341	13384857	11666732	14436701	9812072	11042444	10921330	4040871	3540456	3353760	1774735	2013659	1592437
2701	adenosine 5'-diphosphoribose (ADP-ribose)	Cofactors and Vitamins	Nicotinate and Nicotinamide Metabolism	558	LC/MS Polar	215	3640	558.064	68414-18-6	192	3674071	C00301	HMDB01178	1132376	1000321	912084	1391688	1630964	1534828	777215	882559	942926	1035164	805964	758796
2556	adenosine 5'-monophosphate (AMP)	Nucleotide	Purine Metabolism, Adenine containing	32342	LC/MS Pos Early	209	1013	348.07	149022-20-8	6083	10239183	C00020	HMDB00045	1868701440	1578031360	1576766976	1104863616	1051479872	1051177728	1113841536	1155588480	1124251520	799781440	737641984	776177152
2560	adenosine-2',3'-cyclic monophosphate	Nucleotide	Purine Metabolism, Adenine containing	37467	LC/MS Pos Early	72	1000	330.06	37063-35-7	2024	1947	C02353	HMDB11616	559706	480432	478893	208682	341190	340133	296387	302498	383134	391594	616219	445545
862	adenosine-5'-diphosphoglucose	Carbohydrate	Pentose Metabolism	35652	LC/MS Neg	100001644	901.9	588.075	15839-70-0;102129-65-7	16500	193	C00498	HMDB06557	287380	310656	323599	170836	224776	183015	77108		75715		34388
2562	adenylosuccinate	Nucleotide	Purine Metabolism, Adenine containing	18360	LC/MS Neg	1303	560	230.53	19046-78-7	195	190	C03794	HMDB00536	2482370	4613510	3981291	628309	1852298	1547490
366	agmatine	Amino Acid	Polyamine Metabolism	15496	LC/MS Pos Early	100000103	3057	131.129	2482-00-0	199	194	C00179	HMDB01432				6883967	10598975	10131981
25	alanine	Amino Acid	Alanine and Aspartate Metabolism	1126	LC/MS Pos Early	811	1700	90.055	56-41-7	5950	5735	C00041	HMDB00161	853523392	851319424	880642752	1866226944	2085519616	1899550464	643067328	579853824	586578368	883110720	722565824	737815488
430	alanylleucine	Peptide	Dipeptide	37093	LC/MS Pos Early	100001890	3055	203.139	1638-60-4	259583	227831		HMDB28691	14301050	16671153	18890368	5900180	5712293	5169899	10583111	11550134	11126896	6570514	6539688	7097879
2551	allantoin	Nucleotide	Purine Metabolism, (Hypo)Xanthine/Inosine containing	1107	LC/MS Polar	1002	1672	157.037	97-59-6	204	199	C02350	HMDB00462				47275	75345	59741
288	alpha-hydroxyisocaproate	Amino Acid	Leucine, Isoleucine and Valine Metabolism	22132	LC/MS Neg	100000706	1840	131.071	10303-64-7	83697	75520	C03264	HMDB00746	3857001	4553339	4256300	15077530	13710219	17014896	793251	533877	643800	383495	370586	476769
259	alpha-hydroxyisovalerate	Amino Acid	Leucine, Isoleucine and Valine Metabolism	46537	LC/MS Polar	100001300	1052	117.056	600-37-3	99823	90190		HMDB00407	1277207	943359	1450634	3360436	3166983	3623422	839895	488404		1004057	886013	855052
994	alpha-ketoglutarate	Energy	TCA Cycle	528	LC/MS Polar	93	2700	145.014	305-72-6;328-50-7;22202-68-2	51	50	C00026	HMDB00208	1088434	1063543	1044687	25651968	15711367	13551178	600432	399373	399870	6409503	5547222	4702969
848	arabinose	Carbohydrate	Pentose Metabolism	575	LC/MS Polar	828	1804.5	195.051	28697-53-2	66308	59687	C00216	HMDB00646	378369	292468	392355	289101		354834	572960	752554	360375	704750	418450	356161
863	arabitol/xylitol	Carbohydrate	Pentose Metabolism	48885	LC/MS Polar	100006430	1932.4	151.061						50975		45936	185545	159042	172849			39295			71036
837	arabonate/xylonate	Carbohydrate	Pentose Phosphate Pathway	48255	LC/MS Polar	100006115	2664.6	165.04						1138664	996515	1262412	824040	1958254	1560511	2568704	1639103	2341132	1331300	1048870	985672
1043	arachidate (20:0)	Lipid	Long Chain Fatty Acid	1118	LC/MS Neg	893	6295	311.296	506-30-9	10467	10035	C06425	HMDB02212	49658748	40433136	35759748	38471476	35964008	35658160	35797840	32472744	34673400	30911348	30719562	32380572
331	arginine	Amino Acid	Urea cycle; Arginine and Proline Metabolism	1638	LC/MS Pos Early	231	2825	175.119	1119-34-2	232	227	C00062	HMDB00517	553033984	549018624	618600576	1209050496	1561374976	1409344384	559790784	605287552	598587456	457932224	403471296	415091968
336	argininosuccinate	Amino Acid	Urea cycle; Arginine and Proline Metabolism	15497	LC/MS Pos Early	232	2745	291.13	156637-58-0	16950;828	805	C03406	HMDB00052	3194020	7077585	10486821	15916714	15054885	16069057	1044504	1218039	1148885	1587622	1667763	1117831
28	aspartate	Amino Acid	Alanine and Aspartate Metabolism	443	LC/MS Pos Early	234	1165	134.045	56-84-8	5960	5745	C00049	HMDB00191	146493120	247003072	230260208	81574480	201210144	218874864	66851744	50640268	57946912	20893530	15626823	14821659
1155	azelate (nonanedioate)	Lipid	Fatty Acid, Dicarboxylate	18362	LC/MS Neg	2029	1276	187.098	123-99-9	2266	2179	C08261	HMDB00784			104227	266989	289325	377079	84760	177287	119789	91852	42513	88884
2797	benzoate	Xenobiotics	Benzoate Metabolism	15778	LC/MS Neg	100000008	1750	121.029	65-85-0	243	238	C00180	HMDB01870			2355937	739745	1677982		8697811	1592781	1513311	1057245		3846054
2646	beta-alanine	Nucleotide	Pyrimidine Metabolism, Uracil containing	55	LC/MS Pos Early	244	1939	90.055	56-41-7;107-95-9	239	234	C00099	HMDB00056	28601392	31119812	33739848	25534320	33924068	34534744	4467406	2512866	3280100	4079541	1603356
251	beta-hydroxyisovalerate	Amino Acid	Leucine, Isoleucine and Valine Metabolism	12129	LC/MS Polar	1442	1149.8	117.056	625-08-1	69362	62571		HMDB00754	145834	118463	61922
6	betaine	Amino Acid	Glycine, Serine and Threonine Metabolism	3141	LC/MS Pos Early	799	1064	118.086	107-43-7	247	24219951173	C00719	HMDB00043	403268320	463637920	375788256	568809472	572216128	640206848
2736	biotin	Cofactors and Vitamins	Biotin Metabolism	568	LC/MS Neg	251	1913.1	243.081	58-85-5	171548	149962	C00120	HMDB00030	57256	40558	67760	685337	708300	839364
1018	caprate (10:0)	Lipid	Medium Chain Fatty Acid	1642	LC/MS Neg	888	5090.7	171.139	112-37-8	2969	2863	C01571	HMDB00511	17333902	15701430	12542541	19424252	15223424	15531043	9860925	10107587	11109945	8236883	9564652	9909946
1260	carnitine	Lipid	Carnitine Metabolism	15500	LC/MS Pos Early	100000007	1978	162.112	461-05-2	10917	10455	C00318	HMDB00062	21736648	22127946	25252806	60356872	73173952	74696216		216930	164642	471237	324738
1433	choline	Lipid	Phospholipid Metabolism	15506	LC/MS Pos Early	1256	1961	104.107	67-48-1	305	149278	C00114	HMDB00097	39890792	42408372	43758584	98183792	115160224	115885280	451613	285949	417410	453765	720436
1434	choline phosphate	Lipid	Phospholipid Metabolism	34396	LC/MS Pos Early	267	700	184.073	72556-74-2	1014	119298	C00588	HMDB01565	2538077	1843949	3523143	3389212	5124816	5032840	127475	252746		158606		165786
3029	cinnamoylglycine	Xenobiotics	Food Component/Plant	38637	LC/MS Neg	100002253	3127	204.067	16534-24-0	709625	618829		HMDB11621				38802	53657	82666
989	citrate	Energy	TCA Cycle	1564	LC/MS Neg	1124	582	191.02	77-92-9	311	305	C00158	HMDB00094	12175744	14314501	16879892	4397192	7384883	5489595	14420590	13507729	14370071	8647090	11944301	12730759
335	citrulline	Amino Acid	Urea cycle; Arginine and Proline Metabolism	2132	LC/MS Pos Early	391	1520	176.103	372-75-8	9750	810	C00327	HMDB00904	7867927	7819120	7448522	35824680	39718716	38520756	3810409	2728885	2817396	10933411	10081410	8158199
2710	coenzyme A	Cofactors and Vitamins	Pantothenate and CoA Metabolism	46322	LC/MS Neg	270	1448	382.55	85-61-0;18439-24-2	317	311	C00010	HMDB01423	12803713	12602454	14557444	6888214	10588996	10227349	1655709	1467761	2102655	3671573	3245288	1367171
359	creatine	Amino Acid	Creatine Metabolism	27718	LC/MS Pos Early	1221	1947	132.077	57-00-1	586	566	C00300	HMDB00064	53575224	57568628	60055400	130151040	152162368	158258896	258846	113739	250484	220288		95071
360	creatinine	Amino Acid	Creatine Metabolism	513	LC/MS Pos Early	275	2055	114.066	60-27-5	588	568	C00791	HMDB00562	22035086	21123170	21554488	52104956	66836880	59364604	143041		126686	211744	99425
308	cystathionine	Amino Acid	Methionine, Cysteine, SAM and Taurine Metabolism	15705	LC/MS Pos Early	310	2270	223.075	535-34-2	439258	811	C02291	HMDB00099	938065	1156828	933975	428460	291167	505775	9461256	8851842	7925545	5898235	5165995	5328490
313	cysteine	Amino Acid	Methionine, Cysteine, SAM and Taurine Metabolism	1868	LC/MS Pos Early	800	1488	122.027	52-90-4;56-89-3	5862	5653	C00097	HMDB00574	28102126	25975712	30430908	23532532	24733154	30586044	51219240	50661040	52516500	37722984	38314516	38692376
318	cysteine s-sulfate	Amino Acid	Methionine, Cysteine, SAM and Taurine Metabolism	22176	LC/MS Polar	100000808	2273	199.969	1637-71-4	115015	102939	C05824	HMDB00731	19182		19238		99878		193286	168421	243206		64398	46718
390	cysteinylglycine	Amino Acid	Glutathione Metabolism	35637	LC/MS Pos Early	278	2132	179.048	19246-18-5	439498	58762	C01419	HMDB00078	3715883	3498063	3961758	582980	449704	580552	1498908	1651987	2178009	325655	243639	462741
2655	cytidine	Nucleotide	Pyrimidine Metabolism, Cytidine containing	514	LC/MS Pos Early	827	2124	244.093	65-46-3	6175	5940	C00475	HMDB00089	88781336	85734056	99493760	116650280	165279440	168094112	38581772	38483620	39185324	20588484	19474796	19267084
2654	cytidine 2',3'-cyclic monophosphate	Nucleotide	Pyrimidine Metabolism, Cytidine containing	37465	LC/MS Pos Early	73	769	306.049	15718-51-1	417654	369711	C02354	HMDB11691	322558	380009	523131	341278	610438	532923
2653	cytidine 3'-monophosphate (3'-CMP)	Nucleotide	Pyrimidine Metabolism, Cytidine containing	2959	LC/MS Neg	105	706.6	322.045	84-52-6	66535	225079	C05822		422230	919156	242892	1689129	688270	1855353
2652	cytidine 5'-monophosphate (5'-CMP)	Nucleotide	Pyrimidine Metabolism, Cytidine containing	2372	LC/MS Pos Early	282	835	324.059	63-37-6	6131	5414497	C00055	HMDB00095	984362560	898339264	966073920	587927872	664012032	658476096	383222880	402423872	386931264	277626144	255195024	256624128
2651	cytidine diphosphate	Nucleotide	Pyrimidine Metabolism, Cytidine containing	2841	LC/MS Neg	280	580	402.011	34393-59-4	6132	5902	C00112	HMDB01546	5377820	6778296	7622793	4556903	6750267	7534917	894894	925680	755040	692414	692728	648341
2650	cytidine triphosphate	Nucleotide	Pyrimidine Metabolism, Cytidine containing	2844	LC/MS Neg	281	575	481.977	36051-68-0	6176	573	C00063	HMDB00082		121038	187900	135030	293244	379436
2656	cytosine	Nucleotide	Pyrimidine Metabolism, Cytidine containing	573	LC/MS Pos Early	881	2060	112.051	71-30-7	597	577	C00380	HMDB00630	25704868	24156686	22760234	9655118	10766880	9537902	17441508	11093765	15175649	7174009	8143287	7987935
3041	daidzein	Xenobiotics	Food Component/Plant	32453	LC/MS Pos Early	100001219	3195	255.065	486-66-8	5281708	4445025	C10208	HMDB03312	1413123	920053	1661364	9639927	13091159	10785812
1259	deoxycarnitine	Lipid	Carnitine Metabolism	36747	LC/MS Pos Early	100001662	2052	146.118	6249-56-5	134	705	C01181	HMDB01161	954712	1400222	1794469	3002346	3724686	3461920
2931	diaminopimelate	Xenobiotics	Food Component/Plant	15130	LC/MS Pos Early	100000115	2569	191.103	1476-39-7;2577-62-0	439283	1267353	C00666	HMDB01370	31647354	25456768	23610016	57307952	38564880	37545256	19074608	9543143	10995493	12888028	11105039	10900057
342	dimethylarginine (SDMA + ADMA)	Amino Acid	Urea cycle; Arginine and Proline Metabolism	36808	LC/MS Pos Early	100001810	2850	203.15	102783-24-4	123831	110375	C03626	HMDB01539	2241435	1765763	2415992	18542718	21597262	21314526
1075	docosadienoate (22:2n6)	Lipid	Polyunsaturated Fatty Acid (n3 and n6)	32415	LC/MS Neg	100001182	6034	335.296	7370-49-2	5282807	4445934	C16533	HMDB61714	81821	83258	143601
3623	ectoine	Xenobiotics	Chemical	35651	LC/MS Pos Early	100001635	1980	143.082	96702-03-3	126041	112069	C06231		6604233	6896614	7757195	24505084	28784144	30078788
3058	erythro-imidazole-glycerol-phosphate	Xenobiotics	Food Component/Plant	38650	LC/MS Pos Early	100002604	710	239.043	36244-87-8	440431	389372	C04666	HMDB12208	4143190	8333001	3562976				2823806	3437052	2807408	907992	788227	1036918
982	erythronate*	Carbohydrate	Aminosugar Metabolism	42420	LC/MS Polar	100001320	2186	135.03	88759-55-1	2781043	2061231		HMDB00613	23833112	23860588	26075854	18962660	17893524	17431064	66996624	63582000	65374860	23750028	19895988	21282960
2704	flavin adenine dinucleotide (FAD)	Cofactors and Vitamins	Riboflavin Metabolism	2134	LC/MS Neg	327	2425	784.15	146-14-5;84366-81-4	643975	559059	C00016	HMDB01248	2192547	2102702	2176968	2498242	2659201	2558223	1732849	1910213	2040034	1709862	1193501	1415322
2705	flavin mononucleotide (FMN)	Cofactors and Vitamins	Riboflavin Metabolism	15797	LC/MS Neg	100000251	2390	455.097	130-40-5	710	690	C00061	HMDB01520	2174302	2360376	2353735	2650270	2279202	3360246	908432	943203	805912	664876	724398	879677
909	fructose	Carbohydrate	Fructose, Mannose and Galactose Metabolism	48195	LC/MS Polar	878	2022.2	225.062	57-48-7	5984	5764	C00095	HMDB00660	166858	124260	85601				331270	405230	363577	329754	324661	244199
998	fumarate	Energy	TCA Cycle	1643	LC/MS Polar	330	3084	115.004	100-17-8	444972	10197150	C00122	HMDB00134	25412924	64806036	79668400	19237146	35560816	39998996	4123845	7569225	5924020	3046189	3852139	1434301
926	galactose 1-phosphate	Carbohydrate	Fructose, Mannose and Galactose Metabolism	15706	LC/MS Polar	100000300	4552	259.022	19046-60-7	123912		C00446	HMDB00645	611890	398327	612878	174645	235105	210288	1902248	1343443	2180292	2266296	2816745	2474459
44	gamma-aminobutyrate (GABA)	Amino Acid	Glutamate Metabolism	1416	LC/MS Pos Early	141	2048	104.071	56-12-2	119	116	C00334	HMDB00112	10890276	6738922	6810578	228859792	23195924	22442624	12538212	2574375	2866254	36708228	13626697	10077197
415	gamma-glutamyl-2-aminobutyrate	Peptide	Gamma-glutamyl Amino Acid	37092	LC/MS Pos Early	100001502	2380	233.113			21403151			241774	118993	240273	1656021	1718419	1951466
400	gamma-glutamylalanine	Peptide	Gamma-glutamyl Amino Acid	37063	LC/MS Pos Early	100001843	1986	219.098	5875-41-2	440103	389104		HMDB29142	329462	358504	436479	1860340	2102430	2117044				236383	188630	142201
401	gamma-glutamylcysteine	Peptide	Gamma-glutamyl Amino Acid	1778	LC/MS Pos Early	1036	2118	251.07	636-58-8	842	819	C00669	HMDB01049							38620888	43896960	44409348	14871912	9894611	11272681
402	gamma-glutamylglutamate	Peptide	Gamma-glutamyl Amino Acid	36738	LC/MS Pos Early	331	1775	277.103	1116-22-9	92865	83831	C05282	HMDB11737	729831	522040	616186	1287879	1811196	1118194	682899	763675	977482	1204272	1215337	1018899
403	gamma-glutamylglutamine	Peptide	Gamma-glutamyl Amino Acid	2730	LC/MS Pos Early	1140	1430	276.119	10148-81-9	150914	133013	C05283	HMDB11738	289993	200655	370646	1087975	1672096	1338638	198459		258391	284389	303100	185312
404	gamma-glutamylglycine	Peptide	Gamma-glutamyl Amino Acid	33949	LC/MS Pos Early	100001294	1535	205.082	1948-29-4	165527	145071		HMDB11667				3383531	3774036	5213287
409	gamma-glutamylmethionine	Peptide	Gamma-glutamyl Amino Acid	44872	LC/MS Pos Early	100001313	2640	279.101	17663-87-5	7009567	5373147		HMDB29155	369607	501092	361126	892412	948541	972304
410	gamma-glutamylphenylalanine	Peptide	Gamma-glutamyl Amino Acid	33422	LC/MS Pos Early	100000491	2992	295.129	7432-24-8	111299	99868		HMDB00594	203325	154072	329457	1088197	1606985	1182446
411	gamma-glutamylthreonine*	Peptide	Gamma-glutamyl Amino Acid	33364	LC/MS Pos Early	100001314	1750	249.108	5652-48-2		21403107		HMDB29159				144489	338748	243830
413	gamma-glutamyltyrosine	Peptide	Gamma-glutamyl Amino Acid	2734	LC/MS Neg	1102	1240	309.109	7432-23-7	94340	85142		HMDB11741				49652	102620	71609
2921	genistein	Xenobiotics	Food Component/Plant	32448	LC/MS Pos Late	100001221	800	271.06	446-72-0	5280961	4444448	C06563	HMDB03217	665251	533613	959959	8357689	8301348	8843117
2988	gluconate	Xenobiotics	Food Component/Plant	587	LC/MS Polar	338	2922	195.051	527-07-1	10690	10240	C00257	HMDB00625	39948184	31057246	37834456	17319344	21946798	23668632	52154440	57950200	47722864	22893182	14432376	14882821
955	glucosamine-6-phosphate	Carbohydrate	Aminosugar Metabolism	580	LC/MS Polar	290	4521.5	258.038	3616-42-0	439217	8013767	C00352	HMDB01254	6020744	6743597	8067801	2738548	2802866	2769636	6979349	5449921	6586417	6050627	5823632	5321415
805	glucose	Carbohydrate	Glycolysis, Gluconeogenesis, and Pyruvate Metabolism	48152	LC/MS Polar	572	2342	225.062	50-99-7	79025	71358	C00031	HMDB00122	63432568	49200648	58380072	688577	829175	717043	110325144	102579248	120216864	59925952	61619300	64877840
806	glucose 6-phosphate	Carbohydrate	Glycolysis, Gluconeogenesis, and Pyruvate Metabolism	31260	LC/MS Polar	291	4537	259.022	103192-55-8	5958	19952394	C00668	HMDB01401	9347942	9733838	10839122	2918958	3135543	2251937	8848769	7438412	10884248	7573989	8711478	6475940
959	glucuronate	Carbohydrate	Aminosugar Metabolism	15443	LC/MS Polar	100000257	3233.3	193.035	207300-70-7	444791	58552	C00191	HMDB00127	3292105	3749922	4358856	1286354	1210698	1208406	4226857	3928249	4436872	1875719	1916106	2204345
39	glutamate	Amino Acid	Glutamate Metabolism	57	LC/MS Pos Early	561	1500	148.06	56-86-0	611	591	C00025	HMDB00148	263550064	148606192	119240976	4895521280	5212796416	5032446464	128531376	51942248	70800136	2062311040	1882588544	1746475520
49	glutamate, gamma-methyl ester	Amino Acid	Glutamate Metabolism	33487	LC/MS Pos Early	100001103	2170	162.076	1499-55-4	68662	66546			6886146	6933883	8827116	16278964	21028490	19004226			7279022		11894446	24993612
40	glutamine	Amino Acid	Glutamate Metabolism	53	LC/MS Pos Early	563	1291	147.076	56-85-9	5961	5746	C00064	HMDB00641	42016636	50637104	77414592	98333464	264951200	291072576	8966255	16095141	8399023	11729772	7881502	6958200
529	glutamine-leucine	Peptide	Dipeptide	42994	LC/MS Pos Early	100003160	3009	260.16			16568303			6526276	6906562	10288028	4093536	4361260	3416591	4150822	3502990	4346692	1604664	1757682	1947215
85	glutarate (pentanedioate)	Amino Acid	Lysine Metabolism	396	LC/MS Polar	339	2900	131.035	110-94-1	743	3618533	C00489	HMDB00661	78017			449304	559007	514993	126248		118838	235942
384	glutathione, reduced (GSH)	Amino Acid	Glutathione Metabolism	2127	LC/MS Pos Early	496	2000	308.091	70-18-8	124886	111188	C00051	HMDB00125	149512	112148	409553	632185	1217759	878129
825	glycerate	Carbohydrate	Glycolysis, Gluconeogenesis, and Pyruvate Metabolism	1572	LC/MS Polar	1052	2070.4	105.019	600-19-1	752	732	C00258	HMDB00139	163354592	154018096	139628960	67344352	60628316	65313752	126607336	125092112	112049456	87459728	73156216	68589952
1682	glycerol	Lipid	Glycerolipid Metabolism	15122	LC/MS Neg	1254	758	91.0401	56-81-5	753	733	C00116	HMDB00131	2426825	2531185	2926716	4604533	3915645	3908776	2809997	2071657	2267360	1281653	1162640	1389627
1683	glycerol 3-phosphate	Lipid	Glycerolipid Metabolism	43847	LC/MS Neg	100000258	613.2	171.006	29849-82-9	754	734	C00093	HMDB00126	14300696	15143849	14037723	14000303	13958898	15688587	13100702	14750687	15827925	9737947	8361271	7692767
1442	glycerophosphoethanolamine	Lipid	Phospholipid Metabolism	37455	LC/MS Polar	100001620	3075	214.049	33049-08-0	123874	110410	C01233	HMDB00114	10087263	10433756	17452248	46761952	34163844	32773280	34616320	27704822	32240712	20740946	17824868	17105884
1688	glycerophosphoglycerol	Lipid	Glycerolipid Metabolism	48857	LC/MS Polar	100001619	2430	245.043		439964	388990	C03274		40905	58744	68932
1444	glycerophosphoinositol*	Lipid	Phospholipid Metabolism	47155	LC/MS Polar	100001621	3850	333.059	16824-65-0					976398	894680	1101992	534169	270485	341109	2100627	1650296	1440502	1432073	973675	1180736
1436	glycerophosphorylcholine (GPC)	Lipid	Phospholipid Metabolism	15990	LC/MS Pos Early	100000269	672	258.11	28319-77-9	71920	571409	C00670	HMDB00086	40973800	40916952	38195252	13974600	21807512	18929934	892082	604069	874468	1633477	1049454	1035976
1	glycine	Amino Acid	Glycine, Serine and Threonine Metabolism	58	LC/MS Pos Early	340	1375	76.0393	56-40-6	750	730	C00037	HMDB00123	86162632	81159112	92522360	293550624	293174400	329380512	55797172	48722452	48537064	89102824	79491560	88882456
3072	glycitein	Xenobiotics	Food Component/Plant	34024	LC/MS Pos Early	100001222	3245	285.076	40957-83-3	5317750	4476508	C14536	HMDB05781				359643	399482	423819
541	glycylisoleucine	Peptide	Dipeptide	36659	LC/MS Pos Early	100001790	3002	189.123	19461-38-2	88079	19972556		HMDB28844	18554554	17275052	24893252	11041705	14098819	12452433	13415756	10774986	11920356	7307644	7282857	7745719
542	glycylleucine	Peptide	Dipeptide	34398	LC/MS Pos Early	100001258	3059	189.123	869-19-2	92843	83812	C02155	HMDB00759	17945284	20604524	26372382	16393659	18348196	16369365	13580142	15411457	14641797	6301371	6192301	6287122
552	glycylvaline	Peptide	Dipeptide	18357	LC/MS Pos Early	100000487	2734	175.108	1963-21-9	97417	2006926		HMDB28854	15724412	16515610	24057752	15669416	22374384	19435648	10157720	9070163	9757671	5547487	5613272	5296303
365	guanidinoacetate	Amino Acid	Creatine Metabolism	43802	LC/MS Pos Early	344	1937	118.061	352-97-6	763	743	C00581	HMDB00128				514899	296646	593342
2597	guanine	Nucleotide	Purine Metabolism, Guanine containing	32352	LC/MS Pos Early	172	2032	152.057	73-40-5	764	744	C00242	HMDB00132	28586448	26284486	22950236	22547116	36299536	39395432	34669728	41126184	46380920	39543216	33942556	36079972
2596	guanosine	Nucleotide	Purine Metabolism, Guanine containing	1573	LC/MS Pos Early	1099	1650	284.099	118-00-3	6802	6544	C00387	HMDB00133	698759488	773405248	770770496	584558848	997289152	821583104	299779104	295875904	268902656	244192848	211500816	208813488
2592	guanosine 3'-monophosphate (3'-GMP)	Nucleotide	Purine Metabolism, Guanine containing	39786	LC/MS Neg	100002704	773.9	362.051	117-68-0	3522	3402			1200031	3137152	2578772	2776938	2196813	2490962	164595	1258474	346410		321299
2590	guanosine 5'- diphosphate (GDP)	Nucleotide	Purine Metabolism, Guanine containing	2848	LC/MS Neg	346	639	442.017	43139-22-6	8977	8630	C00035	HMDB01201	460194	501296	562703	168928	277143	240716					40583	53980
2591	guanosine 5'- monophosphate (5'-GMP)	Nucleotide	Purine Metabolism, Guanine containing	2849	LC/MS Neg	347	653.2	362.051	5550-12-09	6804	741	C00144	HMDB01397	66137592	69596232	62336104	29665954	33627904	34993104	12983479	31325340	14315696	15805545	11561961	14015538
944	guanosine 5'-diphospho-fucose	Carbohydrate	Nucleotide Sugar	15903	LC/MS Neg	335	755	588.075	15839-70-0		21402997			1066335	896240	1051035		120561	135959	435048	372053	507371	109009	161086	166777
3201	harmane	Xenobiotics	Food Component/Plant	27536	LC/MS Pos Early	100000799	3234	183.092	486-84-0	5281404	4444755	C09209		2028354	1624523	1605660	5221173	4922809	5243368
2785	hippurate	Xenobiotics	Benzoate Metabolism	15753	LC/MS Neg	100000014	2106.9	178.051	495-69-2	464	451	C01586	HMDB00714	136252	108432	106903	3164555	3244511	3920964
55	histidine	Amino Acid	Histidine Metabolism	59	LC/MS Pos Early	355	2707	156.077	5934-29-2	6274	752	C00135	HMDB00177	490515584	489079552	593397440	1510970368	1733915776	1812604800	145823104	129467856	130691416	141108992	121542424	132619128
3077	histidinol	Xenobiotics	Food Component/Plant	15316	LC/MS Pos Early	100000260	3041	142.097	1596-64-1	165271	144886	C00860	HMDB03431	2865432	3565415	1975778				3823870	1161102	192514	322532
557	histidylalanine	Peptide	Dipeptide	42027	LC/MS Pos Early	100003542	3014	227.114	16874-75-2	351667	312232			1063404	939494	907322	159959			690577	727026	660074	193301	253358	205329
338	homocitrulline	Amino Acid	Urea cycle; Arginine and Proline Metabolism	22138	LC/MS Pos Early	100000963	1908	190.119	1190-49-4	65072	58582	C02427	HMDB00679	2139301	1957177	1784658	7185160	7570175	7359110
305	homocysteine	Amino Acid	Methionine, Cysteine, SAM and Taurine Metabolism	15128	LC/MS Pos Early	311	2155	136.043	454-29-5	778	757	C00155	HMDB00742				492533	475078	372152	29619238	33964008	31506876	7088254	5000324	5739667
307	homocysteine thiolactone	Amino Acid	Methionine, Cysteine, SAM and Taurine Metabolism	34380	LC/MS Pos Early	1238	2302	118.032	31828-68-9	134505	118559		HMDB02287							1172072	1443602	2364669	580750	693804	934529
18	homoserine	Amino Acid	Glycine, Serine and Threonine Metabolism	18351	LC/MS Polar	100000458	2875.8	118.051	672-15-1	12647	12126	C00263	HMDB00719	3347089	2957174	2516294	328149	2065693	2073331	12713244	13628219	11543299	52235696	52008644	50192852
322	hypotaurine	Amino Acid	Methionine, Cysteine, SAM and Taurine Metabolism	590	LC/MS Pos Early	358	724	110.027	300-84-5	107812	96959	C00519	HMDB00965				98119	199729	102342
2542	hypoxanthine	Nucleotide	Purine Metabolism, (Hypo)Xanthine/Inosine containing	3127	LC/MS Neg	171	1291.2	135.031	68-94-0	790	768	C00262	HMDB00157		58561	93825	122971	164629	131021
66	imidazole lactate	Amino Acid	Histidine Metabolism	15716	LC/MS Pos Early	100000263	2040	157.061	14403-45-3	440129	389128	C05568	HMDB02320	242641	129486	233584	1647502	2101032	2201666
201	indoleacetate	Amino Acid	Tryptophan Metabolism	27513	LC/MS Neg	100001034	2200	174.056	6505-45-9	802	780	C00954	HMDB00197				32694	49052	69670
200	indolelactate	Amino Acid	Tryptophan Metabolism	18349	LC/MS Pos Early	100000463	2600	206.081	832-97-3	92904	83867	C02043	HMDB00671				1469538	1325492	1301504
2541	inosine	Nucleotide	Purine Metabolism, (Hypo)Xanthine/Inosine containing	1123	LC/MS Neg	361	1602.1	267.073	58-63-9	6021	21241953	C00294	HMDB00195	1590801	1868390	1596063	2140865	2608826	3146727	1826336	1577343	1440410	733136	637032	715902
2540	inosine 5'-monophosphate (IMP)	Nucleotide	Purine Metabolism, (Hypo)Xanthine/Inosine containing	2133	LC/MS Pos Early	362	650	349.054	4691-65-0	8582	5482599	C00130	HMDB00175	3155049	4555720	3437057	1513108	1638541	1547606	1623167	1468147	1510644		419613	505880
1414	inositol 1-phosphate (I1P)	Lipid	Inositol Metabolism	43849	LC/MS Polar	370	4785	259.022	573-35-3;106032-59-1	440194	17215924	C04006	HMDB00213	3156358	2707116	2513298	1243337	1315789	1139529	6116578	6362517	7800466	5146337	4828463	3734852
812	Isobar: fructose 1,6-diphosphate, glucose 1,6-diphosphate, myo-inositol 1,4 or 1,3-diphosphate	Carbohydrate	Glycolysis, Gluconeogenesis, and Pyruvate Metabolism	46896	LC/MS Neg	100002180	551	338.989						1465816	1562754	1446591	377480	508417	528109	1734187	1087542	1918703	304540	933968	740410
269	isoleucine	Amino Acid	Leucine, Isoleucine and Valine Metabolism	1125	LC/MS Pos Early	376	2800	132.102	73-32-5	6306	769	C00407	HMDB00172	571215360	491063552	690607104	2858156032	3076929536	3230564864	201632832	119364672	104486920	260382768	187951520	162266304
576	isoleucylglycine	Peptide	Dipeptide	40008	LC/MS Pos Early	100003169	2719	189.123	868-28-0	342532	303621			115895688	117544592	162991824	73449336	69838048	58572500	60085684	60503856	64320252	44056976	38996092	38050436
246	isovalerate	Amino Acid	Leucine, Isoleucine and Valine Metabolism	44656	LC/MS Neg	100000708	1564	101.061	503-74-2	10430	10001	C08262	HMDB00718	360110			569833	428612	743472		594686	579335	719408
245	isovaleryl CoA	Amino Acid	Leucine, Isoleucine and Valine Metabolism	48005	LC/MS Neg	378	2861.2	850.165	103404-68-8	810	788	C02939	HMDB01113	19616676	21127156	21772068	18913344	13562885	14200641	3467247	2626788	3570450	2360337	2661186	2368513
247	isovalerylglycine	Amino Acid	Leucine, Isoleucine and Valine Metabolism	35107	LC/MS Neg	100001452	1950	158.082	16284-60-9	546304	475516		HMDB00678	130913	134755		1172971	1346462	1059296
207	kynurenate	Amino Acid	Tryptophan Metabolism	1417	LC/MS Neg	98	2224	188.035	492-27-3	3845	3712	C01717	HMDB00715	37463	24056		344111	365240	395583
206	kynurenine	Amino Acid	Tryptophan Metabolism	15140	LC/MS Pos Early	100000265	2739	209.092	2922-83-0	161166	141580	C00328	HMDB00684	2028915	2091109	2294720	4630307	4382043	4142589	456371	286610	336101	400882	359386	172509
822	lactate	Carbohydrate	Glycolysis, Gluconeogenesis, and Pyruvate Metabolism	527	LC/MS Polar	482	1468.8	89.0244	79-33-4	612	592	C00186	HMDB00190	50467124	30214460	24663144	72088104	55857652	53786920	92670976	84167056	81369872	136007376	121251224	139519696
1021	laurate (12:0)	Lipid	Medium Chain Fatty Acid	1645	LC/MS Neg	181	5300	199.17	143-07-7	3893	3756	C02679	HMDB00638	33030828	32170992	43964044	57661984	73415824	44318264	57549972	37226552	55930064	37625776	39473776	27355460
240	leucine	Amino Acid	Leucine, Isoleucine and Valine Metabolism	60	LC/MS Pos Early	397	2864	132.102	61-90-5	6106	5880	C00123	HMDB00687	578428096	563195904	704368064	4148283136	4080261632	4219123968	148512080	109546416	88822400	178750352	139200640	123315664
589	leucylalanine	Peptide	Dipeptide	40010	LC/MS Pos Early	100003179	2801	203.139	7298-84-2	259321	227625			62329704	60382204	55366792	7192245	7188119	6450486	44647984	49322604	51533588	23353924	24073148	24620416
755	leucylglutamine*	Peptide	Dipeptide	48189	LC/MS Pos Early	100003183	2570	260.161		4305457	3511125			10177859	9925578	9857134	1927828	1907881	1775973	7135149	6310913	6261859	7756937	1946943	2574010
594	leucylglycine	Peptide	Dipeptide	40045	LC/MS Pos Early	100003185	2778	189.123	686-50-0	79070	71402			44125200	47682988	59907812	25938884	26873506	21573532	26177064	26733140	28651228	13013792	13883077	14119262
1069	linolenate [alpha or gamma; (18:3n3 or 6)]	Lipid	Polyunsaturated Fatty Acid (n3 and n6)	34035	LC/MS Neg	100001337	5450	277.217		5280934	4444437	C06426	HMDB03073	24905446	24783736	22460668	13818613	7122937	7029646
75	lysine	Amino Acid	Lysine Metabolism	1301	LC/MS Pos Early	407	2850	147.113	56-87-1	5962	5747	C00047	HMDB00182	446165696	413477184	536902464	1136609408	1461259520	1267898624	1203452288	1245947008	1197767552	471216128	425118432	446685664
613	lysylleucine	Peptide	Dipeptide	40020	LC/MS Pos Early	100003196	3370	260.197	7369-79-1	4682588	3870665			12061167	12153465	14824923	2284861	2072954	1761730	9341659	8563112	8789020	4450217	4113307	4919124
999	malate	Energy	TCA Cycle	1303	LC/MS Polar	409	3343.1	133.014	6915-15-7	525	510	C00149	HMDB00156	950154496	1895641344	2008294784	725221376	1293561600	1299378176	398659616	465006784	348511968	240218896	88819096	95662952
1210	malonate	Lipid	Fatty Acid Synthesis	15872	LC/MS Polar	818	3447	103.004	141-82-2;26522-22-85-0	867	844	C00383	HMDB00691	13163264	8280865	8172565	20030378	21334824	21703732	12724989	7005138	5516431	14340529	9577030	5063055
873	maltose	Carbohydrate	Glycogen Metabolism	15586	LC/MS Polar	913	3329.4	387.114	6363-53-7	10991489	388469	C00208	HMDB00163	34499052	33876984	37341864	1513365	1736359	1249559	21596368	19477904	22561708	18314016	21127618	19696402
870	maltotriose	Carbohydrate	Glycogen Metabolism	44688	LC/MS Neg	100000276	812	503.162	1109-28-0	439586	388669	C01835	HMDB01262	10486379	6738522	14414054	191481	350376	228164	4124861	1140550	5047260	10501074	3299503	2773588
915	mannose	Carbohydrate	Fructose, Mannose and Galactose Metabolism	48153	LC/MS Polar	803	2200	225.062	3458-28-4	18950	141983	C00159	HMDB00169	9927618	10304265	13654902	140329	239421	156011	14965347	14109349	19246160	12067645	11703351	13476221
916	mannose-6-phosphate	Carbohydrate	Fructose, Mannose and Galactose Metabolism	1469	LC/MS Polar	294	4510	259.022	70442-25-0;104872-94-8	439198	19969422	C00275	HMDB01078	993811	1303003	1618392	719975	672710	599576	940073	947937	1198622	858172	912529	691199
1030	margarate (17:0)	Lipid	Long Chain Fatty Acid	1121	LC/MS Neg	891	5731	269.249	506-12-7	10465	10033		HMDB02259	107090624	137469712	77418872	197551808	77418832	171016064	55043272	55815592	55628428	44906028	45155544	53981012
296	methionine	Amino Acid	Methionine, Cysteine, SAM and Taurine Metabolism	1302	LC/MS Pos Early	415	2526	150.058	63-68-3	6137	5907	C00073	HMDB00696	959860160	971980416	1089213696	2699418624	2876741376	2839758848	145272880	111740136	117289432	94252040	80142584	86419552
300	methionine sulfone	Amino Acid	Methionine, Cysteine, SAM and Taurine Metabolism	44878	LC/MS Pos Early	100004635	1250	182.048	820-10-0	69961	63154						530383	546263	691925
301	methionine sulfoxide	Amino Acid	Methionine, Cysteine, SAM and Taurine Metabolism	18374	LC/MS Pos Early	100000039	1272	166.053	3226-65-1	158980	139840	C02989	HMDB02005	42010288	44028384	48116796	92888000	77621136	86095976	7181477	3475438	3754620	3265350	2510145	2476042
3185	methyl glucopyranoside (alpha + beta)	Xenobiotics	Food Component/Plant	46144	LC/MS Neg	100005864	1070	193.072						60369	43530	72082				6603268	3855668	6341514	973621	954549	872385
1229	methylmalonate (MMA)	Lipid	Fatty Acid Metabolism (also BCAA Metabolism)	1496	LC/MS Polar	418	3078.4	117.019	516-05-2	487	473	C02170	HMDB00202	10961470	8947119	11057667	3567008	3857932	3432464	20771712	14989965	19822980	10792913	9121665	8325208
2676	methylphosphate	Nucleotide	Purine and Pyrimidine Metabolism	37070	LC/MS Polar	100001805	3760.1	110.985	7023-27-0	13130	12578		HMDB61711	21450028	22594486	26335192	23559072	26143308	27478844	11560921	11914776	12579637	9702215	8155162	7738301
261	methylsuccinate	Amino Acid	Leucine, Isoleucine and Valine Metabolism	15745	LC/MS Polar	2051	2800	131.035	498-21-5	10349	9922		HMDB01844	284943	372437	276380	1100133	1078487	1054514	190036			112327
1406	myo-inositol	Lipid	Inositol Metabolism	1124	LC/MS Polar	363	3506.3	225.062	87-89-8	892	10239179	C00137	HMDB00211	257864	250819	209190	138680	120359	101474	1108708	1084877	1043767	537876	397712	375553
1024	myristate (14:0)	Lipid	Long Chain Fatty Acid	1365	LC/MS Neg	519	5440	227.202	544-63-8	11005	10539	C06424	HMDB00806	882929536	733023616	706411840	815285696	405513760	518323968	558716288	483196160	481022112	407530848	352918528	435593568
1025	myristoleate (14:1n5)	Lipid	Long Chain Fatty Acid	32418	LC/MS Neg	100001198	5346.9	225.186	544-64-9	5281119	4444564	C08322	HMDB02000	50544680	40110664	60788152	22426998	18504676	14310641	1191861	1320487	1928234		1704887	1272302
95	N-acetyl-cadaverine	Amino Acid	Lysine Metabolism	43530	LC/MS Pos Early	100002249	2385	145.134	32343-73-0							141925	386887	359580	619651
964	N-acetyl-glucosamine 1-phosphate	Carbohydrate	Aminosugar Metabolism	15741	LC/MS Polar	1212	4052	300.049	31281-59-1	440364	389323	C04256	HMDB01367	1042091	743849	757544	897405	919222	881257	1162589	1444163	1397288	1311668	1346896	988678
26	N-acetylalanine	Amino Acid	Alanine and Aspartate Metabolism	1585	LC/MS Neg	1110	861.2	130.051	97-69-8	88064	79449	C02847	HMDB00766	415808	443105	380868	3276661	3758328	3735929		53370	131780	211693	151008	141576
31	N-acetylasparagine	Amino Acid	Alanine and Aspartate Metabolism	33942	LC/MS Pos Early	100001257	785	175.071	4033-40-3	99715	90090		HMDB06028				1744704	2249775	3096387
32	N-acetylaspartate (NAA)	Amino Acid	Alanine and Aspartate Metabolism	22185	LC/MS Polar	100000787	3143	174.041	997-55-7;997-55-7	65065	58576	C01042	HMDB00812	456785	693759	427017	1000139	1332869	1243712	338434	446150	420790	420407	532406	473521
314	N-acetylcysteine	Amino Acid	Methionine, Cysteine, SAM and Taurine Metabolism	1586	LC/MS Pos Early	1107	1416	164.038	616-91-1	12035	11540	C06809	HMDB01890	123970	78808	140533	514131	835297	675403	12858790	11078995	11165740	677858	456803	593516
963	N-acetylglucosamine 6-phosphate	Carbohydrate	Aminosugar Metabolism	15107	LC/MS Polar	1213	4114	300.049	102029-88-9	439219	8216065	C00357	HMDB02817	3746151	2282536	2597014	2911854	3291381	2451464	3249242	2915889	3891703	2442181	3125961	1927152
984	N-acetylglucosamine/N-acetylgalactosamine	Carbohydrate	Aminosugar Metabolism	46539	LC/MS Polar	100006435	1897	220.083						2707334	2607780	2604693	1033523	1423605	942000	4072268	4145053	4777657	1469637	1094075	1558851
41	N-acetylglutamate	Amino Acid	Glutamate Metabolism	15720	LC/MS Polar	100000282	3106	188.056	5817-08-03	70914	1266066	C00624	HMDB01138	216079	297133	288296	6798735	6069975	6152245	1032001	1085966	1051108	3028050	2529483	2339998
42	N-acetylglutamine	Amino Acid	Glutamate Metabolism	33943	LC/MS Polar	100001253	2140	187.072	2490-97-3	182230	158492	C02716	HMDB06029				463890	419702	451176				45026		42191
2	N-acetylglycine	Amino Acid	Glycine, Serine and Threonine Metabolism	27710	LC/MS Pos Early	100001006	826	118.05	543-24-8	10972	10507		HMDB00532				2588097	2523350	2860616				474837	462559	563330
74	N-acetylhistamine	Amino Acid	Histidine Metabolism	48679	LC/MS Pos Early	100006123	2287	154.097	673-49-4	69602	62805	C05135	HMDB13253	229863		210532	869038	1140901	982012
56	N-acetylhistidine	Amino Acid	Histidine Metabolism	33946	LC/MS Pos Early	100001293	2065	198.087	39145-52-3	75619	68142	C02997	HMDB32055	1121203	1354827	1203805	8682935	10554664	10551254	212093	159138	155515	223081	192777	167955
271	N-acetylisoleucine	Amino Acid	Leucine, Isoleucine and Valine Metabolism	33967	LC/MS Neg	100001276	2325	172.098	3077-46-1	2802421	2081100			143887	137358	115953	591222	620775	719872	93637		44860		61885
241	N-acetylleucine	Amino Acid	Leucine, Isoleucine and Valine Metabolism	1587	LC/MS Neg	1082	2400	172.098	1188-21-2	70912	64075	C02710	HMDB11756	409970	453608	409088	3578448	3939573	4834679	46061				53398
297	N-acetylmethionine	Amino Acid	Methionine, Cysteine, SAM and Taurine Metabolism	1589	LC/MS Neg	1083	1787	190.054	65-82-7	448580	395338	C02712	HMDB11745	2097940	2523725	2128440	5416069	6928476	7134129	62056	60033	83706		32663	21180
302	N-acetylmethionine sulfoxide	Amino Acid	Methionine, Cysteine, SAM and Taurine Metabolism	45428	LC/MS Pos Early	100005463	944	208.064		193368	167798			627291	775867	555567	2338099	1961984	1973587
973	N-acetylmuramate	Carbohydrate	Aminosugar Metabolism	18354	LC/MS Neg	100000283	860	292.104	10597-89-4	5462244	74681	C02713	HMDB60493	5035200	4101684	3838975	15055989	12581574	12521982	3331396	2201795	2216123	1387476	1751489	1403996
970	N-acetylneuraminate	Carbohydrate	Aminosugar Metabolism	32377	LC/MS Pos Early	1162	660	310.113	131-48-6	439197	10292217	C00270	HMDB00230	5967175	5647716	6497563	13241564	15138804	15741080	7449742	7223834	7686273	9314289	8281552	7130819
102	N-acetylphenylalanine	Amino Acid	Phenylalanine and Tyrosine Metabolism	33950	LC/MS Neg	100001256	2597	206.082	2018-61-3	74839	67404	C03519	HMDB00512	1457722	1449783	1170091	5849263	5731833	7466775	172760	166772	143446	192572	222305	187901
344	N-acetylproline	Amino Acid	Urea cycle; Arginine and Proline Metabolism	34387	LC/MS Neg	100001334	1230	156.067	1074-79-9	322640	285677						92195	94770	110578
376	N-acetylputrescine	Amino Acid	Polyamine Metabolism	37496	LC/MS Pos Early	192	2230	131.118	18233-70-0	122356	109095	C02714	HMDB02064	1513927	980296	1145515	3220165	3253215	2980445	1353192	1182679	1104720	2929424	2150201	2449338
10	N-acetylserine	Amino Acid	Glycine, Serine and Threonine Metabolism	37076	LC/MS Pos Early	100001851	811	148.06	97-14-3	65249	58744		HMDB02931	21148676	28601002	33059658	25904108	26049004	31209848	658954	395467	884724	41634888	85787888	46575228
15	N-acetylthreonine	Amino Acid	Glycine, Serine and Threonine Metabolism	33939	LC/MS Polar	100001274	1700	160.062	17093-74-2	152204	3841173			6033901	9402241	7952972	27719210	25562516	30454036	4337744	4346187	4063922	43023672	41723856	34685184
197	N-acetyltryptophan	Amino Acid	Tryptophan Metabolism	33959	LC/MS Neg	100001254	2630	245.093	1218-34-4	700653	610602	C03137	HMDB13713	457250	498897	388443	2083303	2008891	2857363	89216	83100	59085	68064	81957	61711
115	N-acetyltyrosine	Amino Acid	Phenylalanine and Tyrosine Metabolism	32390	LC/MS Neg	100001104	1680	222.077	537-55-3	68310	61606		HMDB00866				425530	470353	509891
282	N-acetylvaline	Amino Acid	Leucine, Isoleucine and Valine Metabolism	1591	LC/MS Neg	1084	1704	158.082	96-81-1	66789	60154		HMDB11757	297997	312417	252200	804057	953111	977028	250870	167683	179679	241188	209163	111735
348	N-alpha-acetylornithine	Amino Acid	Urea cycle; Arginine and Proline Metabolism	32984	LC/MS Pos Early	100000285	2000	175.108	6205-08-09	439232	388369	C00437	HMDB03357	199188	211695	279865	2336653	3035006	2926122
2615	N-carbamoylaspartate	Nucleotide	Pyrimidine Metabolism, Orotate containing	1594	LC/MS Polar	1108	3800	175.036	923-37-5	93072	4573859	C00438	HMDB00828	418515	584026	629728	23467			80341	46491	26443
346	N-delta-acetylornithine	Amino Acid	Urea cycle; Arginine and Proline Metabolism	43249	LC/MS Pos Early	100004523	1877	175.108		9920500	8096135			760532	571664	801086	2290106	2912389	2548169
298	N-formylmethionine	Amino Acid	Methionine, Cysteine, SAM and Taurine Metabolism	2829	LC/MS Neg	194	1543.8	176.039	4289-98-9	439750	388809	C03145	HMDB01015	4361005	4820356	5006080	7367124	8579883	9429304	905770	743841	757511	1129590	760054	842690
191	N-formylphenylalanine	Amino Acid	Phenylalanine and Tyrosine Metabolism	48433	LC/MS Neg	100006056	2336	192.067	13200-85-6	759256	663938			288189		202494	3150580	3594665	4469997	87890	46328	144277	112629	44410	72016
1235	N-palmitoyl glycine	Lipid	Fatty Acid Metabolism(Acyl Glycine)	42092	LC/MS Neg	100003686	5580	312.254	2441-41-0	151008	133100			10015914	7593985	5879176	2840246	2619509	2263079	1285365	331729	1056475	213343	374979	476454
2603	N1-methylguanosine	Nucleotide	Purine Metabolism, Guanine containing	31609	LC/MS Neg	100001122	1915	296.1	2140-65-0	96373	86996		HMDB01563	1018768	552200	683251	1506089	1951276	2182915	409502	442755	374635	417621	149237	179537
2604	N2-methylguanosine	Nucleotide	Purine Metabolism, Guanine containing	35133	LC/MS Neg	100001467	1988	296.1	2140-77-4	3035422	2299669		HMDB05862	227230	267987	262886	142713	216540	169837	232823	217952	109762	164547	130003	162482
2659	N4-acetylcytidine	Nucleotide	Pyrimidine Metabolism, Cytidine containing	35130	LC/MS Pos Early	100001413	1681	286.103	3768-18-1	107461	96702		HMDB05923	10305068	11965203	11622530	8756391	14936711	12558420	4306255	4480580	3958504	3546489	3039074	3043055
79	N6,N6,N6-trimethyllysine	Amino Acid	Lysine Metabolism	1498	LC/MS Pos Early	189	2825	189.16	23284-33-5	440120	140379	C03793	HMDB01325	1344286	960081	1924106	23052816	27801632	26264450
2571	N6,N6-dimethyladenosine	Nucleotide	Purine Metabolism, Adenine containing	42081	LC/MS Pos Early	100003867	2415	296.135	2620-62-4	348206	309033			2833352	2731559	3823658	2792668	2949568	3116227	1235833	923939	980256	928061	707850	575683
77	N6-acetyllysine	Amino Acid	Lysine Metabolism	36752	LC/MS Neg	100001734	1059	187.109	692-04-6	92832	83801	C02727	HMDB00206	93715		85104	228822	369708	305950	61243		45967
2579	N6-carbamoylthreonyladenosine	Nucleotide	Purine Metabolism, Adenine containing	35157	LC/MS Pos Early	100001415	2008	413.142	24719-82-2	161466	141829		HMDB41623	1026001	947365	999842	1336642	1646084	1616472	198536	212837	146966	169258	147070	128996
985	N6-carboxymethyllysine	Carbohydrate	Advanced Glycation End-product	36713	LC/MS Pos Early	100001768	2592	205.118	5746-04-03		11217184			1504650	1524837	1464562	6530245	6944783	6554014			97276
2570	N6-methyladenosine	Nucleotide	Purine Metabolism, Adenine containing	37114	LC/MS Pos Early	213	2264	282.12	1867-73-8	102175	92307		HMDB04044	15082316	14742660	16230467	17808884	21775068	25287424	6059362	5692046	5489802	4352253	3604605	3603539
2588	N6-succinyladenosine	Nucleotide	Purine Metabolism, Adenine containing	48130	LC/MS Neg	100001664	980	382.1	4542-23-8				HMDB00912	556487	862096	1072804	740226	428555	519074	161128	175466	99836	31051	32127
2681	nicotinamide	Cofactors and Vitamins	Nicotinate and Nicotinamide Metabolism	594	LC/MS Pos Early	432	1942	123.055	98-92-0	936	911	C00153	HMDB01406	52954120	39938692	49449992	80965152	60755832	77264408	51497008	43653188	57805104	55297996	60195936	53693952
2685	nicotinamide adenine dinucleotide (NAD+)	Cofactors and Vitamins	Nicotinate and Nicotinamide Metabolism	5278	LC/MS Neg	1310	1434	662.102	53-84-9	5893	5681	C00003	HMDB00902	51696892	52851016	52120508	78895864	89290552	82935304	28120972	27003764	36984216	57084876	34740140	40028624
2686	nicotinamide adenine dinucleotide reduced (NADH)	Cofactors and Vitamins	Nicotinate and Nicotinamide Metabolism	31475	LC/MS Polar	428	3375.3	664.117	58-68-4;606-68-8	439153	388299	C00004	HMDB01487								47563	50477		67908	76729
2683	nicotinamide ribonucleotide (NMN)	Cofactors and Vitamins	Nicotinate and Nicotinamide Metabolism	22152	LC/MS Pos Early	1312	766	335.064	1094-61-7	14180	13553	C00455	HMDB00229	8387208	9406317	7176218	11552139	8781650	9976994	6791437	4944343	4391744	3105342	2924563	2349774
2684	nicotinamide riboside	Cofactors and Vitamins	Nicotinate and Nicotinamide Metabolism	33013	LC/MS Pos Early	100001310	2040	255.098	1341-23-7	439924		C03150	HMDB00855	13102848	13340565	14498955	10060745	9149771	9561371	15470723	16337424	12261723	20618032	27503356	34284812
2678	nicotinate	Cofactors and Vitamins	Nicotinate and Nicotinamide Metabolism	1504	LC/MS Pos Early	567	1673	124.039	59-67-6	938	913	C00253	HMDB01488	1811979	705588	1964065	8618216	13374351	8405021	110607	464897	277376	1120972	690298	1492012
2690	nicotinate adenine dinucleotide (NAAD+)	Cofactors and Vitamins	Nicotinate and Nicotinamide Metabolism	15725	LC/MS Neg	100000118	1200	663.086	6450-77-7;104809-30-5	25246170				848531	1048629	879104	893335	798537	763677	245507	151585	218949	250695	197612	176036
2679	nicotinate ribonucleoside	Cofactors and Vitamins	Nicotinate and Nicotinamide Metabolism	33471	LC/MS Pos Early	100001316	1536	256.082	2625-49-2	161234	141635	C05841	HMDB06809	11311444	10330485	9043181	3190345	2817120	2654671	6959672	7252837	6144305	12518532	12310322	7788667
2680	nicotinic acid mononucleotide (NaMN)	Cofactors and Vitamins	Nicotinate and Nicotinamide Metabolism	32461	LC/MS Polar	100001058	4323.7	334.033	321-02-8	5288991	108821	C01185	HMDB01132									44865	58567	36893	35994
19	O-acetylhomoserine	Amino Acid	Glycine, Serine and Threonine Metabolism	31539	LC/MS Polar	100001129	1850	160.062	7540-67-2	439389	388506	C01077		31229920	39216952	23888588	1086855	2237374	2264655	472008224	364863072	314754144	823335424	668659392	609682496
11	O-acetylserine	Amino Acid	Glycine, Serine and Threonine Metabolism	15947	LC/MS Pos Early	100000286	1370	148.06	66638-22-0	99478	89874	C00979	HMDB03011	142141808	266835152	262695680	297845952	169932320	517814880		6649667	9622990	488217760	633743104	342763424
23	O-methylthreonine	Amino Acid	Glycine, Serine and Threonine Metabolism	21059	LC/MS Pos Early	100000957	2075	134.081	4144-02-09	2724875	20074666			2049083	1999355	1676006	630060	665200	546345	101696400	99164360	104969856	635799744	1612826112	638205760
165	O-methyltyrosine	Amino Acid	Phenylalanine and Tyrosine Metabolism	37451	LC/MS Pos Early	100002078	2790	196.097	1080-06-4	76957	69406			14222611	16839984	18424102	15189836	16141170	18767142	2952630	2250822	2420512	1291630	1006367	1213063
164	o-Tyrosine	Amino Acid	Phenylalanine and Tyrosine Metabolism	43392	LC/MS Pos Early	100004290	2772	182.081	2370-61-8	91482	82607			2311509	2487444	1815139	8494094	7803603	7572845		200297		243007		158539
1390	oleoyl ethanolamide	Lipid	Endocannabinoid	38102	LC/MS Neg	1137	6200	324.291	11-58-0;111-58-0	5283454	4446574		HMDB02088	6441013	5242919	3330994	2257099	2430981	2225595
2617	orotate	Nucleotide	Pyrimidine Metabolism, Orotate containing	1505	LC/MS Polar	445	1638.1	155.01	50887-69-9	967	942	C00295	HMDB00226	3366877	2210932	3534858	751440	632145	501185	52757	28923		50663	40661
2718	oxalate (ethanedioate)	Cofactors and Vitamins	Ascorbate and Aldarate Metabolism	20694	LC/MS Polar	100000841	3803	88.988	144-62-7	971	946	C00209	HMDB02329	1449730	1572038	3187497	1277092	1079925	1200161	942320	1139918	1055577	805787	974587	1156668
131	p-cresol sulfate	Amino Acid	Phenylalanine and Tyrosine Metabolism	36103	LC/MS Neg	100001315	2890	187.007	3233-57-7	4615423	3806480	C01468	HMDB11635				115652	163311	118120
1027	palmitate (16:0)	Lipid	Long Chain Fatty Acid	1336	LC/MS Neg	424	5618	255.233	57-10-3	985	960	C00249	HMDB00220	4001609984	3038140160	2555513856	5066095104	3264718848	3660870912	2394919680	2036912000	2140994688	1419663360	1417279104	1623086080
1028	palmitoleate (16:1n7)	Lipid	Long Chain Fatty Acid	33447	LC/MS Neg	452	5475	253.217	373-49-9	445638	393216	C08362	HMDB03229	139130096	134990656	122612864	110881392	73415096	79234984	37048012	35994432	34445360	29604686	31729064	32679342
1393	palmitoyl ethanolamide	Lipid	Endocannabinoid	38165	LC/MS Neg	1489	6100	298.275	544-31-0	4671	4509	C16512	HMDB02100	20174224	16993360	11298833	7397565	6359020	6197781	3082325	2186380	2812113	2392927	3240689	3346575
2706	pantothenate	Cofactors and Vitamins	Pantothenate and CoA Metabolism	1508	LC/MS Neg	1024	1498.7	218.103	137-08-6	6613	6361	C00864	HMDB00210	4961577	6508865	10325140	97822936	117630856	120928464	184040	155830	149983	221894	337493	288305
1026	pentadecanoate (15:0)	Lipid	Long Chain Fatty Acid	1361	LC/MS Neg	980	5521	241.217	1002-84-2;10002-84-2	13849	13249	C16537	HMDB00826	811688192	871373952	660367296	2961757952	881153088	1908926464	1876211072	1942685568	1409875200	1192127488	893627264	1433731200
108	phenethylamine	Amino Acid	Phenylalanine and Tyrosine Metabolism	12142	LC/MS Pos Early	1207	3065	122.096	64-04-0	1001	13856352	C05332	HMDB02017				728650	483653	533761
109	phenylacetate	Amino Acid	Phenylalanine and Tyrosine Metabolism	15958	LC/MS Neg	100000011	2110.8	135.045	103-82-2	999	10181341	C07086	HMDB00209	3464391	3539201	3849976	7370810	8154413	5557084	1126297	1462196	1658236	580723	429825	307114
101	phenylalanine	Amino Acid	Phenylalanine and Tyrosine Metabolism	64	LC/MS Pos Early	460	2878	166.086	63-91-2	6140	5910	C00079	HMDB00159	1531192960	1533653120	1635828864	3842924800	3918269952	4225072640	640899840	569068992	535611680	641002048	542738752	480936096
642	phenylalanylalanine	Peptide	Dipeptide	41374	LC/MS Pos Early	100003589	2909	237.123	3918-87-4	6993123;5488196	4589716			15917181	13103894	10341083	1477389	1393197	1291674	14648945	15587935	16655405	6370637	6967231	6993966
646	phenylalanylglycine	Peptide	Dipeptide	41370	LC/MS Pos Early	100003588	2898	223.108	721-90-4	98207	88678			11639417	12073444	13091932	3278736	3784308	3259009	9170803	9377231	9950160	4510388	4816251	4642526
106	phenyllactate (PLA)	Amino Acid	Phenylalanine and Tyrosine Metabolism	22130	LC/MS Neg	100000774	2208	165.056	828-01-3	3848	3715	C05607	HMDB00779	2064906	2056179	2206960	3976194	3426894	4310968
105	phenylpyruvate	Amino Acid	Phenylalanine and Tyrosine Metabolism	566	LC/MS Polar	241	845	163.04	156-06-9	997	972	C00166	HMDB00205	4079765	7218658	9571053	13124598	8745903	8044075	826483	892603	684279	706258	433876	484188
1012	phosphate	Energy	Oxidative Phosphorylation	42109	LC/MS Neg	461	608	96.9696	7664-38-2	1061	1032	C00009	HMDB01429	477295136	487988832	542998912	555037120	630905408	551343232	506797184	467276448	528997216	452941984	469919232	461768320
820	phosphoenolpyruvate (PEP)	Carbohydrate	Glycolysis, Gluconeogenesis, and Pyruvate Metabolism	597	LC/MS Neg	463	587.3	166.975	10526-80-4	1005	980	C00074	HMDB00263	72032496	62142652	56024344	19472004	25693886	24903108	95658008	132878280	121147200	103908704	89312760	93025672
1440	phosphoethanolamine	Lipid	Phospholipid Metabolism	1600	LC/MS Pos Early	1026	700	142.026	1071-23-4	1015	990	C00346	HMDB00224	2457523	2143645	4005330	28557816	16674826	20029964	6185078	3342748	3742222	2746418	2015026	2593417
2708	phosphopantetheine	Cofactors and Vitamins	Pantothenate and CoA Metabolism	15504	LC/MS Neg	100000328	1596.9	357.089	NA	987	103123	C01134	HMDB01416	904099	872670	998775	435436	372911	495168	753428	583400	377692	650901	807661	600533
17	phosphothreonine	Amino Acid	Glycine, Serine and Threonine Metabolism	37453	LC/MS Pos Early	100002076	605	200.032	27530-80-9	1016	991	C12147		1398145	1663765	1291762	3571041	3834393	3791724	1597162	1519544	1520029	15713046	14970612	11167184
3126	phytanate	Xenobiotics	Food Component/Plant	598	LC/MS Neg	466	5908	311.296	14721-66-5	26840	10140204	C01607	HMDB00417,HMDB00801,HMDB00553	17427140	14053770	10792007	7494525	4809536	5174438	2415817	1173654	2185094	1356714	2218780
1727	phytosphingosine	Lipid	Sphingolipid Metabolism	1510	LC/MS Pos Late	469	1367	318.3	554-62-1	122121	21238683	C12144	HMDB04610	14519334	12278500	13455011	33337068	36758948	35096668	2280019	2105716	2371036	2652722	2932818	2858307
1150	pimelate (heptanedioate)	Lipid	Fatty Acid, Dicarboxylate	15704	LC/MS Polar	100000101	2745	159.066	111-16-0	385	376	C02656	HMDB00857				222947	167820	191047
93	pipecolate	Amino Acid	Lysine Metabolism	1444	LC/MS Pos Early	1025	2200	130.086	4043-87-2	849	826	C00408	HMDB00070	6729257	5621956	4812423	21668924	21359610	21978046	2176016	1497090	2162177	2977462	2330909	1101981
334	proline	Amino Acid	Urea cycle; Arginine and Proline Metabolism	1898	LC/MS Pos Early	480	1603	116.071	147-85-3	145742	128566	C00148	HMDB00162	708076032	490046080	673470720	2418867456	3060911104	2554527232	224596560	167287472	181215808	321981184	318938304	230144960
663	prolylglycine	Peptide	Dipeptide	40703	LC/MS Pos Early	100003674	2136	173.092	2578-57-6	7408076;6426709	4932143			3208695	3589114	5495328	5777898	6353108	6648315	1548429	1143353	1476845	405641		503023
1225	propionyl CoA	Lipid	Fatty Acid Metabolism (also BCAA Metabolism)	46323	LC/MS Neg	100000355	2009	410.563	108321-21-7	92753	83731	C00100	HMDB01275	1032877	1052554	1557940
2631	pseudouridine	Nucleotide	Pyrimidine Metabolism, Uracil containing	33442	LC/MS Neg	821	1100	243.062	1445-07-4	15047	21403010	C02067	HMDB00767	9134471	8480356	9052759	12089342	16434666	20322308	3077189	2406494	2273102	1446920	1531451	1434666
2745	pterin	Cofactors and Vitamins	Pterin Metabolism	43023	LC/MS Pos Early	100004216	1805	164.057	22363-60-4	73000	65806	C00715	HMDB00802	659459	163703	609225	73174	405045	82335	990335	169251	976528	231193	534556	170097
2782	pyridoxal	Cofactors and Vitamins	Vitamin B6 Metabolism	1651	LC/MS Pos Early	491	2343	168.066	65-22-5	1050	1021	C00250	HMDB01545	75884432	74852440	69510120	63332792	63482332	77860320	25965592	23565104	25604210	24857024	19518484	19666988
2781	pyridoxal phosphate	Cofactors and Vitamins	Vitamin B6 Metabolism	5331	LC/MS Pos Early	492	1367	248.032	41468-25-1	1051	1022	C00018	HMDB01491	4255097	3491907	3902617	5010773	7053671	7158486	5849654	4403111	5068997	10595039	9874989	9444230
2779	pyridoxamine	Cofactors and Vitamins	Vitamin B6 Metabolism	2150	LC/MS Pos Early	568	2975	169.097	58052-48-5	1052	1023	C00534	HMDB01431	27634344	28586136	28804938	55754864	54324784	56487280	20284576	18990166	20936556	10716923	9779885	8208064
2780	pyridoxamine phosphate	Cofactors and Vitamins	Vitamin B6 Metabolism	3138	LC/MS Pos Early	493	1932	249.063	529-96-4	1053	1024	C00647	HMDB01555	8953656	7161672	8837997	21009012	27977068	23467624	9085545	7559747	10037073	11783431	12755358	10485978
2783	pyridoxate	Cofactors and Vitamins	Vitamin B6 Metabolism	31555	LC/MS Neg	100001121	2185	182.046	82-82-6	6723	6467	C00847	HMDB00017	169632	106732	95064	289480	342882	481027	35537		283358	309405	105044	302699
2778	pyridoxine (Vitamin B6)	Cofactors and Vitamins	Vitamin B6 Metabolism	608	LC/MS Pos Early	936	2442	170.081	58-56-0	1054	1025	C00314	HMDB02075	27644180	27395034	25558032	87397624	89983752	87912560	12108799	9143832	8871619	9437153	9388955	7687476
50	pyroglutamine*	Amino Acid	Glutamate Metabolism	46225	LC/MS Pos Early	100001540	1900	129.066	2353-44-8	134508	118562			2867455	2914382	3338006	12110527	14365483	14058294
3213	pyrraline	Xenobiotics	Food Component/Plant	48428	LC/MS Pos Early	100001767	2750	255.134	74509-14-1		19980286						144748	94872	113946
821	pyruvate	Carbohydrate	Glycolysis, Gluconeogenesis, and Pyruvate Metabolism	42582	LC/MS Neg	823	732.4	87.0088	127-17-3	1060	96901	C00022	HMDB00243	5130927	4388130	4049509	1910327	2559421	2126980	5009117	7509192	6756043	7924165	5703114	5182360
841	ribitol	Carbohydrate	Pentose Metabolism	15772	LC/MS Polar	100000406	1789.6	151.061	488-81-3	6912	10254628	C00474	HMDB00508	599859	730502	759209	1022435	977496	880985	334276	626314	695064	211682		124998
2703	riboflavin (Vitamin B2)	Cofactors and Vitamins	Riboflavin Metabolism	1827	LC/MS Pos Early	500	2292	377.146	83-88-5	493570	431981	C00255	HMDB00244	14575256	13598274	14417011	13079814	13437775	14007611	7804690	7785618	8163435	5535484	6167814	6023352
842	ribonate	Carbohydrate	Pentose Metabolism	27731	LC/MS Polar	100001007	2425	165.04	5336-08-03	5460677	4574162	C01685	HMDB00867	1576111	1470055	1463751	1326105	1652150	1821500	5440334	5611088	4872028	3059789	2283398	1893719
840	ribose	Carbohydrate	Pentose Metabolism	1471	LC/MS Polar	914	1508.2	195.051	50-69-1	5779	4470639	C00121	HMDB00283	5719419	4640969	4533298	3088709	2994425	3130918	6984245	7061784	7271703	5297895	4886977	5346399
831	ribose 1-phosphate	Carbohydrate	Pentose Phosphate Pathway	1763	LC/MS Polar	219	4025	229.012	50-99-7;58459-37-3	439236	388373	C00620	HMDB01489	1653351	1149740	1078997	1978323	3113805	2339862	6024441	8232811	8746630	6233917	6153812	6391859
864	ribulose/xylulose	Carbohydrate	Pentose Metabolism	48340	LC/MS Polar	100006122	1400	149.046						1241243	1084912	959151	456934	463695	376471	1658128	1532765	2047472	1973431	1655125	1665230
304	S-adenosylhomocysteine (SAH)	Amino Acid	Methionine, Cysteine, SAM and Taurine Metabolism	42382	LC/MS Neg	197	1832.4	383.114	979-92-0	439155	16788012	C00021	HMDB00939	2760387	3038665	2887987	2779002	2484928	2864452	22542184	20939418	20562810	12703348	9068782	11116523
303	S-adenosylmethionine (SAM)	Amino Acid	Methionine, Cysteine, SAM and Taurine Metabolism	15915	LC/MS Pos Early	1263	3002	399.145	24346-00-7;86867-01-8;86867-0108	34755		C00019	HMDB01185	1065107	831140	1146978	4774558	7661422	6535389	373268	461828	400156	332649	53139	154710
4	sarcosine (N-Methylglycine)	Amino Acid	Glycine, Serine and Threonine Metabolism	1516	LC/MS Pos Early	1023	1280	90.055	107-97-1	1088	1057	C00213	HMDB00271				540883	296627
833	sedoheptulose-7-phosphate	Carbohydrate	Pentose Phosphate Pathway	35649	LC/MS Neg	100001628	599.6	289.033	2646-35-7	616	596	C05382	HMDB01068	90642776	107395424	129619344	38954780	50191136	52398916	52639040	54568940	61051972	49291060	40810968	40173656
9	serine	Amino Acid	Glycine, Serine and Threonine Metabolism	1648	LC/MS Pos Early	503	1239	106.05	56-45-1	5951	5736	C00065	HMDB00187	424824800	445655520	449814656	658068096	774798016	849248704	253116496	279622080	236645520	385368096	393935520	336307904
372	spermidine	Amino Acid	Polyamine Metabolism	485	LC/MS Pos Early	50	3355	146.165	124-20-9	1102	1071	C00315	HMDB01257	360838720	370057216	358798560	158756512	265459904	224513424	758141632	1308239488	985139648	967179712	696969280	800198464
1726	sphinganine	Lipid	Sphingolipid Metabolism	17769	LC/MS Pos Late	313	1413	302.305	3102-56-5	3126	3014	C00836	HMDB00269	507012416	458381440	496893920	791382528	876460160	837869952	228120688	234912960	245265952	223551264	249282768	233696768
1735	sphingosine	Lipid	Sphingolipid Metabolism	17747	LC/MS Pos Late	297	1393	300.29	123-78-4	5353955	4510275	C00319	HMDB00252	8905495	7734883	9998579	19951344	19110032	20936456	5537300	4732170	5717018	7048730	6627948	6361279
1032	stearate (18:0)	Lipid	Long Chain Fatty Acid	1358	LC/MS Neg	439	5872	283.264	57-11-4	5281	5091	C01530	HMDB00827	2866987264	2384028928	1970859136	2028501888	1804160896	1854671360	1866294912	1684316544	1727457152	1570412416	1510841984	1725308288
1394	stearoyl ethanolamide	Lipid	Endocannabinoid	38625	LC/MS Pos Late	100002254	1787	328.321	111-57-9	27902	25958		HMDB13078	2035201	2272472	1978699	864156	1198531	1100821	351428	95640	198187
997	succinate	Energy	TCA Cycle	1437	LC/MS Polar	252	3149	117.019	110-15-6	1110	1078	C00042	HMDB00254	1640339584	1672707840	1660978560	2642900480	2461532416	2602987776	1028182016	1019849792	959459712	1061074560	880442496	940496064
3658	succinimide	Xenobiotics	Chemical	41888	LC/MS Polar	100003696	2155	116.035	123-56-8	11439	10955	C07273		2926476	4004939	4835589	7698663	6970875	7928704	1064514	762714	857780	1516587	1274433	1381187
323	taurine	Amino Acid	Methionine, Cysteine, SAM and Taurine Metabolism	2125	LC/MS Polar	512	2120	124.007	107-35-7	1123	1091	C00245	HMDB00251	166339	128986	176118	636064	786794	748439
2767	thiamin (Vitamin B1)	Cofactors and Vitamins	Thiamine Metabolism	5341	LC/MS Pos Early	873	3050	265.112	59-43-8	1130		C00378	HMDB00235	6182701	5867666	6690542	8794103	9768556	10464292	1196347	1182580	905639
2769	thiamin diphosphate	Cofactors and Vitamins	Thiamine Metabolism	35670	LC/MS Neg	522	1195.1	423.03	154-87-0	1132	8715	C00068	HMDB01372	1156138	1134929	1486098	3672550	3887706	4260718	334715	381642	390369	85973	84984	62039
2768	thiamin monophosphate	Cofactors and Vitamins	Thiamine Metabolism	15798	LC/MS Neg	523	1448	343.064	532-40-1	3382778	2627905	C01081	HMDB02666	2065973	1946671	1749082	2546990	3148617	2804808	558122	512669	722818	81898	73235	100568
2716	threonate	Cofactors and Vitamins	Ascorbate and Aldarate Metabolism	27738	LC/MS Polar	100001022	2384	135.03	70753-61-6	151152	133224	C01620	HMDB00943	484745	525011	551254	1863048	2358040	2270591	545739	168441		509398	328562	429307
14	threonine	Amino Acid	Glycine, Serine and Threonine Metabolism	1284	LC/MS Pos Early	564	1514	120.066	72-19-5	6288	6051	C00188	HMDB00167	341483104	334831392	353833824	1157964416	1169614976	1163221632	240445840	209294432	240364480	676128832	651252864	540055872
703	threonylphenylalanine	Peptide	Dipeptide	31530	LC/MS Pos Early	100001125	3077	267.134	16875-27-7	4099799;4099798	3313819			2834727	2781784	2424135	464124		438454	2427380	2015292	2386923	919287	1012945	1013205
2671	thymidine	Nucleotide	Pyrimidine Metabolism, Thymine containing	2183	LC/MS Pos Early	872	1400	243.098	50-89-5	5789	5585	C00214	HMDB00273	2476086	1382554	1701166	14508642	16911376	26606728	1948936	2091044	2159912	868738	570282	445340
2667	thymidine 5'-monophosphate	Nucleotide	Pyrimidine Metabolism, Thymine containing	12023	LC/MS Polar	1248	3560	321.049	33430-62-5	9700	10239189	C00364	HMDB01227	6205799	6532953	6911087	10284990	14196954	16235315	6691585	7956220	6761284	4523091	3885497	3426586
2672	thymine	Nucleotide	Pyrimidine Metabolism, Thymine containing	604	LC/MS Neg	882	1654	125.036	65-71-4	1135	1103	C00178	HMDB00262	2835755	2539738	2967947	9577270	10732639	11882432	2492938	2175986	2742089	1838733	1326271	1467380
352	trans-4-hydroxyproline	Amino Acid	Urea cycle; Arginine and Proline Metabolism	32306	LC/MS Pos Early	1001	1064	132.066	51-35-4	5810	5605	C01157	HMDB00725	1607387	1898381	1378280	10736802	8893278	10623929	494776	244219	632764			203711
62	trans-urocanate	Amino Acid	Histidine Metabolism	607	LC/MS Pos Early	537	2285	139.05	104-98-3	736715	643824	C00785	HMDB00301	1535012	2647540	1509781	10183574	10136743	10730247	2772489	2253280	2115595	2123803	928200	1477832
2698	trigonelline (N'-methylnicotinate)	Cofactors and Vitamins	Nicotinate and Nicotinamide Metabolism	32401	LC/MS Pos Early	100001092	1388	138.055	535-83-1	5570	5369	C01004	HMDB00875	4305101	4265559	3927869	15600186	16381650	19271196
199	tryptamine	Amino Acid	Tryptophan Metabolism	6104	LC/MS Pos Early	1095	3062	161.107	61-54-1	1150	1118	C00398	HMDB00303	1402920	2206310	3054489	2046929	1332892	1623748	136153	120588	144163	163681
196	tryptophan	Amino Acid	Tryptophan Metabolism	54	LC/MS Pos Early	565	2986	205.097	73-22-3	6305	6066	C00078	HMDB00929	403892032	377044320	421262496	1527411072	1664772608	1642086912	88928392	79139208	83461352	73289032	70803600	65056120
712	tryptophylglycine	Peptide	Dipeptide	43028	LC/MS Pos Early	100003609	2930	262.119	7360-09-0	263471	231453			607035	437615	373134				361549	296155	378329	251922	190420	256418
114	tyrosine	Amino Acid	Phenylalanine and Tyrosine Metabolism	1299	LC/MS Pos Early	815	2430	182.081	60-18-4	6057	5833	C00082	HMDB00158	480871776	431010432	525280864	992611712	953007040	1084733184	170838544	121210904	117756760	129073944	116298984	112563888
3179	tyrosol	Xenobiotics	Food Component/Plant	41515	LC/MS Neg	100003493	2716	137.061	501-94-0	10393	9964	C06044	HMDB04284							139317	78488	180145
727	tyrosylglycine	Peptide	Dipeptide	41375	LC/MS Pos Early	100003598	2439	239.103	673-05-5	259323	227627			3426291	3439972	3154389	1579853		588720	2460257	2380149	2396114	799486	1000613	1031285
941	UDP-galactose	Carbohydrate	Nucleotide Sugar	15860	LC/MS Polar	100000298	4000	565.048	2956-16-3;91183-98-1;137868-52-1	18068	17069	C00052	HMDB00302	167462	461811	596080	131867	180303	260315	205106	218937	224236	284946	351624	273428
937	UDP-glucose	Carbohydrate	Nucleotide Sugar	32344	LC/MS Polar	1096	3950	565.048	117756-22-6	8629	8308	C00029	HMDB00286	1333792	1862572	4318095	559411	925715	983514	922098	818946	1045541	935851	1267383	1027189
942	UDP-glucuronate	Carbohydrate	Nucleotide Sugar	2763	LC/MS Neg	1097	588	579.027	28053-08-9;63700-19-6	17473	16522	C00167	HMDB00935	9756320	9244284	10566141	3637234	4395405	4935018	5191719	6952978	6590150	4022347	3909662	4499679
946	UDP-N-acetylglucosamine	Carbohydrate	Nucleotide Sugar	35162	LC/MS Polar	1249	3708.7	606.074	91183-98-1	445675	17215931	C00043	HMDB00290	340427	806661	982323	1096201	1182645	1775953	199655	217961	246020	89006	164625	87943
2630	uracil	Nucleotide	Pyrimidine Metabolism, Uracil containing	605	LC/MS Pos Early	825	827	113.035	66-22-8	1174	1141	C00106	HMDB00300	314789696	266425424	343825728	668212800	759351232	765408256	260288128	179630992	204119760	237343344	204259520	179317632
2629	uridine	Nucleotide	Pyrimidine Metabolism, Uracil containing	606	LC/MS Pos Early	535	1100	245.077	58-96-8	6029	5807	C00299	HMDB00296	125638416	91211904	88198840	299157824	305425984	334961984	129383024	130283936	132154648	127710048	98305264	100840768
2649	uridine 2'-monophosphate (2'-UMP)*	Nucleotide	Pyrimidine Metabolism, Uracil containing	52444	LC/MS Neg	100008975	824	323.029						160788	254832	715788	85661	378745
2626	uridine 3'-monophosphate (3'-UMP)	Nucleotide	Pyrimidine Metabolism, Uracil containing	39764	LC/MS Polar	106	3800	323.029	35170-0-7;35170-03-7	101543	91753	C01368		348122	387306	491390	921677	1067218	1490954
2623	uridine 5'-diphosphate (UDP)	Nucleotide	Pyrimidine Metabolism, Uracil containing	5345	LC/MS Neg	870	599.5	402.995	21931-53-3	6031	5809	C00015	HMDB00295	9013926	11700987	13648510	7138209	6348242	11936375	2838043	3128799	3032496	2266751	2487647	2292178
2624	uridine 5'-monophosphate (UMP)	Nucleotide	Pyrimidine Metabolism, Uracil containing	2856	LC/MS Polar	869	4150	323.029	3387-36-8	6030	1399139	C00105	HMDB00288	81754080	68324632	78925632	32010290	47454132	38843840	26153122	27373230	28209052	19396074	20145196	17365712
2622	uridine 5'-triphosphate (UTP)	Nucleotide	Pyrimidine Metabolism, Uracil containing	33448	LC/MS Neg	871	572	482.961	19817-92-6	6133	5903	C00075	HMDB00285	219654	466334	431123	139090	656825	582259	178906				292605	218144
2628	uridine-2',3'-cyclic monophosphate	Nucleotide	Pyrimidine Metabolism, Uracil containing	37137	LC/MS Neg	75	1090	305.018	40632-52-8	439715	3824355	C02355	HMDB11640	65487	69649	122883
281	valine	Amino Acid	Leucine, Isoleucine and Valine Metabolism	1649	LC/MS Pos Early	566	2479	118.086	72-18-4	6287	6050	C00183	HMDB00883	1085596928	1043166080	1140201216	3434986240	3656481792	3747658240	454986976	340663680	313561120	617306688	524215488	418019872
741	valylglutamine	Peptide	Dipeptide	42079	LC/MS Pos Early	100003640	2295	246.145	42854-54-6	5253209	4419671			8542254	9862926	13289107	3505527	3927932	3447995	4175733	5655696	5991979	2530693	3019471	3185761
742	valylglycine	Peptide	Dipeptide	40475	LC/MS Pos Early	100003641	2444	175.108	686-43-1	136487	120256			27644664	34148468	44424888	19477496	18104728	17240972	16966080	18405924	19114632	8771289	10395204	10685685
745	valylleucine	Peptide	Dipeptide	39994	LC/MS Pos Early	100003210	3138	231.17	22906-55-4	352039	312586			26557152	29552236	34678552	11111361	10017469	7729465	15749740	15594464	15416463	7875456	7468023	7781720
2543	xanthine	Nucleotide	Purine Metabolism, (Hypo)Xanthine/Inosine containing	3147	LC/MS Polar	1004	2023	151.026	69-89-6	1188	1151	C00385	HMDB00292	122770992	116075744	130557776	172075248	172455536	172588128	116672448	110203616	106854848	89292088	86124144	100743928
2545	xanthosine	Nucleotide	Purine Metabolism, (Hypo)Xanthine/Inosine containing	15136	LC/MS Neg	100000299	1075.3	283.068	146-80-5	64959	58484	C01762	HMDB00299	4010401	3665992	4216654	1601136	966683	1624755	5244186	4076747	4773177	692811	800085	1104259
2544	xanthosine 5'-monophosphate (xmp)	Nucleotide	Purine Metabolism, (Hypo)Xanthine/Inosine containing	12024	LC/MS Neg	1251	580	363.035	25899-70-1	73323	10463791	C00655	HMDB01554	735850	1082725	1015458	539155	641552	735510	332433	430249	395622

## Sheet: ScaledData (cells)
													SAMPLE_NAME	IFRE-00682	IFRE-00683	IFRE-00684	IFRE-00685	IFRE-00686	IFRE-00687	IFRE-00688	IFRE-00689	IFRE-00690	IFRE-00691	IFRE-00692	IFRE-00693
													SAMPLE_ID	2367619	2367620	2367621	2367622	2367623	2367624	2367625	2367626	2367627	2367628	2367629	2367630
													CLIENT_IDENTIFIER	1	2	3	7	8	9	13	14	15	19	20	21
													BRADFORD_PROTEIN	21.602	19.171	23.524	23.554	22.484	24.275	15.085	13.584	13.938	11.618	11.34	11.661
													GENOTYPE	WT	WT	WT	WT	WT	WT	WT	WT	WT	WT	WT	WT
													GROUP_NUMBER	1	1	1	2	2	2	3	3	3	4	4	4
													TIME_POINT	2.5h	2.5h	2.5h	5h	5h	5h	6h	6h	6h	12h	12h	12h
													TREATMENT	Rich medium	Rich medium	Rich medium	Rich medium	Rich medium	Rich medium	Minimal medium	Minimal medium	Minimal medium	Minimal medium	Minimal medium	Minimal medium
													TREATMENT2	RM	RM	RM	RM	RM	RM	MM	MM	MM	MM	MM	MM
PATHWAY_SORTORDER	BIOCHEMICAL	SUPER_PATHWAY	SUB_PATHWAY	COMP_ID	PLATFORM	CHEMICAL_ID	RI	MASS	CAS	PUBCHEM	CHEMSPIDER	KEGG	Group HMDB_ID	RM_2.5h	RM_2.5h	RM_2.5h	RM_5h	RM_5h	RM_5h	MM_6h	MM_6h	MM_6h	MM_12h	MM_12h	MM_12h
1670	1-(1-enyl-palmitoyl)-2-oleoyl-GPE (P-16:0/18:1)*	Lipid	Plasmalogen	52477	LC/MS Pos Late	100009005	2600	702.543			24769228			1	0.9166	1.3391
1681	1-(1-enyl-palmitoyl)-GPE (P-16:0)*	Lipid	Lysoplasmalogen	39270	LC/MS Pos Late	100003000	1558	438.298			10471193			0.286	0.3234	0.5093	4.6585	4.481	4.9723	0.8522	0.6677	0.6628	1.1478	1.1724	1.2515
380	1-methylguanidine	Amino Acid	Guanidino and Acetamido Metabolism	48114	LC/MS Pos Early	100000715	2149	74.0713	22661-87-6	10111	28576	C02294	HMDB01522	0.4697	0.7023	0.6246	1.5165	1.2977	1.5211
57	1-methylhistidine	Amino Acid	Histidine Metabolism	30460	LC/MS Pos Early	100001051	2755	170.092	332-80-9	92105	83153	C01152	HMDB00001	0.3335	0.309	0.354	1.646	1.8905	2.0923
1576	1-oleoyl-GPC (18:1)	Lipid	Lysolipid	48258	LC/MS Pos Late	100001272	1540	522.355	19420-56-5	16081932	17240641		HMDB02815	0.8727	1.0776	1
1612	1-oleoyl-GPE (18:1)	Lipid	Lysolipid	35628	LC/MS Pos Late	100001569	1554	480.308	89576-29-4	9547071	7826021		HMDB11506	0.9307	1	1.0836
1474	1-palmitoyl-2-arachidonoyl-GPE (16:0/20:4)*	Lipid	Phospholipid Metabolism	52464	LC/MS Pos Late	100008990	2198	740.522		9546800	7825750		HMDB05323	2.1437	2.0487	1.7833	0.1733	0.2167	0.1615
1520	1-palmitoyl-2-linoleoyl-glycerol (16:0/18:2)*	Lipid	Phospholipid Metabolism	52633	LC/MS Pos Late	100009052	3080	610.541		9543695	7822645		HMDB05207,HMDB07103	1.7335	1	1.0879		0.0244	0.0376
1476	1-palmitoyl-2-linoleoyl-GPE (16:0/18:2)	Lipid	Phospholipid Metabolism	42449	LC/MS Pos Late	100001870	2275	716.522		9546747	7825697		HMDB05322	2.1016	2.0164	1.7463	0.2252	0.2333	0.2537
1461	1-palmitoyl-2-linoleoyl-GPI (16:0/18:2)	Lipid	Phospholipid Metabolism	52450	LC/MS Polar	1528	910	833.518			21403024			1.1524	1	0.6071
1469	1-palmitoyl-2-oleoyl-GPE (16:0/18:1)	Lipid	Phospholipid Metabolism	19263	LC/MS Pos Late	1526	2509	718.538	26662-94-2	5283496	4446615		HMDB05320	2.1904	2.1347	1.6946	0.3054	0.2947	0.3039
1497	1-palmitoyl-2-oleoyl-GPI (16:0/18:1)*	Lipid	Phospholipid Metabolism	52669	LC/MS Polar	100009066	893	835.534			24767668			1.3744	1	0.5805
1528	1-palmitoyl-2-oleoyl-GPS (16:0/18:1)	Lipid	Phospholipid Metabolism	19261	LC/MS Polar	1531	917	760.513	40290-44-6	5283499	4446618	C13880		1.321	1	0.5637
1521	1-palmitoyl-3-linoleoyl-glycerol (16:0/18:2)*	Lipid	Phospholipid Metabolism	52634	LC/MS Pos Late	100009055	3197	610.541						2.6817	1.8816	2.0342	0.0952	0.1088	0.1184
1568	1-palmitoyl-GPC (16:0)	Lipid	Lysolipid	33955	LC/MS Pos Late	100001263	1525	496.34	17364-16-8	86554	78064		HMDB10382	0.7056	1	1.0791
1607	1-palmitoyl-GPE (16:0)	Lipid	Lysolipid	35631	LC/MS Polar	100001567	921	452.278		9547069	7826019		HMDB11503	1.112	1.1515	1.3836	2.6341	2.1109	2.6147	0.7449	0.7039	0.888	0.5386	0.6889	0.5471
1630	1-palmitoyl-GPI (16:0)*	Lipid	Lysolipid	35305	LC/MS Neg	100001655	5564	571.289					HMDB61695	0.8577		1.1423
1656	1-palmitoyl-GPS (16:0)*	Lipid	Lysolipid	46130	LC/MS Neg	100005805	5572	496.268		9547100	7826050			1.0385	0.6779	1
1692	1-pentadecanoylglycerol (15:0)	Lipid	Monoacylglycerol	47898	LC/MS Neg	100001431	6200	241.217		190750	165667			0.9346	0.6004	1.0654	1.4886	1.3778	0.6057
1473	1-stearoyl-2-oleoyl-GPE (18:0/18:1)	Lipid	Phospholipid Metabolism	42448	LC/MS Pos Late	100001856	2858	746.569						1.2101	0.9772	1
1574	1-stearoyl-GPC (18:0)	Lipid	Lysolipid	33961	LC/MS Pos Late	100001271	1606	524.371	19420-57-6	497299	435389		HMDB10384	1	1.1523	1.2723		0.1137	0.1913
1610	1-stearoyl-GPE (18:0)	Lipid	Lysolipid	42398	LC/MS Pos Late	100001461	1626	482.324	69747-55-3	9547068	7826018		HMDB11130	1.5924	2.0965	2.0881	0.3661	0.3941	0.4076
1633	1-stearoyl-GPI (18:0)	Lipid	Lysolipid	19324	LC/MS Neg	100000656	5794.3	599.32	796963-93-4		21403067		HMDB61696	0.7344	1	1.0867
1643	1-stearoyl-GPS (18:0)*	Lipid	Lysolipid	45966	LC/MS Neg	100004327	5800	524.299		9547101	7826051			0.8671	1	1.2784
1031	10-heptadecenoate (17:1n7)	Lipid	Long Chain Fatty Acid	33971	LC/MS Neg	100001278	5555	267.233	29743-97-3	5312435	4471860		HMDB60038	2.0781	2.0179	1.5284	1.9881	1.2333	1.4914	0.7459	0.3097	0.7394	0.7667	0.6511	0.657
1125	12-methyltridecanoic acid	Lipid	Fatty Acid, Branched	38292	LC/MS Neg	100002336	5414.8	227.202	2724-57-4	520298	453842			0.4009	0.4605	0.4357	1	0.5928	0.3626		1.7793	2.538	1.1715	1.6504	1.1835
1126	13-methylmyristic acid	Lipid	Fatty Acid, Branched	38293	LC/MS Neg	100002344	5499	241.217	2485-71-4	151014	133106			0.9881	0.6624	0.841	2.7504	1.9281	1.5959	1.745	0.9028	1.6454	0.6223	1.0119	0.6908
1129	15-methylpalmitate	Lipid	Fatty Acid, Branched	38768	LC/MS Neg	100002945	5695	269.249		17903417				3.7268	1.6091	2.2562	2.7475	2.5496	2.1808	0.3602	0.236	0.3909	0.1493	0.2062	0.1581
1132	17-methylstearate	Lipid	Fatty Acid, Branched	38296	LC/MS Neg	100002356	5993	297.28	2724-59-6	3083779	2340933			2.0926	1.2375	1.6286	1.1171	1.0259	1.1891	0.7273	0.5311	0.9741	0.3263	0.814	0.6153
2584	2'-deoxyadenosine	Nucleotide	Purine Metabolism, Adenine containing	1553	LC/MS Pos Early	211	2252	252.109	16373-93-6	13730	13135	C00559	HMDB00101	1.2751	1.276	1.3529	1.7094	2.112	2.8541	0.7149	0.6951	0.7249	0.5078	0.4019	0.352
2583	2'-deoxyadenosine 3'-monophosphate	Nucleotide	Purine Metabolism, Adenine containing	40663	LC/MS Pos Early	100003420	1240	332.075	102832-10-0	1467	1423						0.7395	1	1.8214
2581	2'-deoxyadenosine 5'-diphosphate	Nucleotide	Purine Metabolism, Adenine containing	15116	LC/MS Neg	1228	1050	410.027	72003-83-9	188966	164196	C00206	HMDB01508	1.2392	1.7228	2.0273	3.2085	4.4423	5.9876	0.7608	0.5767	0.5633	0.239	0.3708	0.1986
2582	2'-deoxyadenosine 5'-monophosphate	Nucleotide	Purine Metabolism, Adenine containing	46333	LC/MS Neg	100000485	1315	330.061	653-63-4	12599	601	C00360	HMDB00905	0.9101	0.9892	0.9007	1.4348	1.8261	1.6417	1.0108	1.7409	1.1671	0.8157	0.7464	0.7495
2665	2'-deoxycytidine	Nucleotide	Pyrimidine Metabolism, Cytidine containing	15949	LC/MS Pos Early	100000125	2193	228.098	951-77-9	13711	13117	C00881	HMDB00014	0.9809	0.9981	0.9447	2.475	4.0723	4.4768	1.0019	1.1092	1.1505	0.5454	0.4186	0.4109
2663	2'-deoxycytidine 5'-monophosphate	Nucleotide	Pyrimidine Metabolism, Cytidine containing	533	LC/MS Pos Early	298	975	308.064	1032-65-1	13945	5414501	C00239	HMDB01202	0.9543	1.0326	0.908	1.197	1.5395	1.7149	0.9695	1.2454	1.0305	0.6173	0.5022	0.4719
2613	2'-deoxyguanosine	Nucleotide	Purine Metabolism, Guanine containing	1411	LC/MS Pos Early	348	1890	268.104	961-07-9	187790	163230	C00330	HMDB00085	1.4062	1.5894	1.7572	3.1172	4.4998	6.1202	0.5741	0.5938	0.5803	0.3113	0.2351	0.2041
2612	2'-deoxyguanosine 3'-monophosphate	Nucleotide	Purine Metabolism, Guanine containing	41916	LC/MS Neg	100003423	774	346.056	102814-03-9	4480652	3678620			1.677	1.6718	1.7951	1.491	1.7435	1.6094	0.4805	0.509	0.4002	0.2076	0.199	0.2351
2611	2'-deoxyguanosine 5'-monophosphate (dGMP)	Nucleotide	Purine Metabolism, Guanine containing	35662	LC/MS Pos Early	100001546	950	348.07	902-04-5	65059	625	C00362	HMDB01044	0.9353	0.9787	0.9524	1.6031	2.223	2.2859	1.0213	1.2409	1.0558	0.6191	0.5475	0.441
2643	2'-deoxyuridine	Nucleotide	Pyrimidine Metabolism, Uracil containing	52602	LC/MS Neg	536	1586	227.067	951-78-0	13712	13118	C00526	HMDB00012	1.0395	0.5962	0.4735	4.1363	4.9501	6.6968	1.1701	0.9342	1.2962	0.9605	0.6719	0.5058
2642	2'-deoxyuridine 5'-monophosphate	Nucleotide	Pyrimidine Metabolism, Uracil containing	12020	LC/MS Polar	1225	3701.8	307.034	42155-08-8	65063	18555972	C00365	HMDB01409		0.1518	0.1462	0.2141	0.3844	0.6227	1	2.0868	1.4939	2.2581	1.3984	1.4645
2572	2'-O-methyladenosine	Nucleotide	Purine Metabolism, Adenine containing	42607	LC/MS Pos Early	100004047	2375	282.12	2140-79-6	102213	92344			0.6397	0.8964	0.6799	1.1036	1.2627	1.2513
2960	2,3-dihydroxyisovalerate	Xenobiotics	Food Component/Plant	38276	LC/MS Polar	100002417	1050	133.051	1756-18-9	677	657	C04039	HMDB12141	1.5246	1.0989	0.9011	0.2955	0.2799	0.3167	10.9272	9.6351	3.4939	1.1599	0.7265	0.5697
311	2-aminobutyrate	Amino Acid	Methionine, Cysteine, SAM and Taurine Metabolism	42374	LC/MS Pos Early	1128	2059	104.071	1492-24-6	439691	388757	C02261	HMDB00650	0.8084	0.7278	0.6998	1.4403	1.0499	1.0231	0.7921	0.9118	0.9769	1.4019	1.055	1.3544
278	2-hydroxy-3-methylvalerate	Amino Acid	Leucine, Isoleucine and Valine Metabolism	36746	LC/MS Neg	100001541	1800	131.071	488-15-3	164623	144317		HMDB00317	1.2826	1.3908	1.4422	4.0053	4.1243	5.1372	0.5432	0.3644	0.7174	0.3185	0.2667	0.3711
330	2-hydroxybutyrate/2-hydroxyisobutyrate	Amino Acid	Methionine, Cysteine, SAM and Taurine Metabolism	52281	LC/MS Polar	100008928	1258	103.04						0.3878				1.4568	0.9685	0.8632	0.8259	1.816	1	1.226	1.1116
1143	2-hydroxyglutarate	Lipid	Fatty Acid, Dicarboxylate	37253	LC/MS Pos Early	100002070	958	131.034	40951-21-1	43	42	C02630	HMDB00606	0.62	0.7673	0.3046	1.5945	1.175	1.3358	1.035	0.9768	0.7015	1.0618	1.0232	0.8052
2966	2-isopropylmalate	Xenobiotics	Food Component/Plant	15667	LC/MS Polar	100000409	2605	175.061	3237-44-3	77	76	C02504	HMDB00402	0.028	0.0245	0.0255	0.0367	0.0468	0.0255	2.0629	2.2952	2.3206	1.9879	1.9532	2.6729
3220	2-keto-3-deoxy-gluconate	Xenobiotics	Food Component/Plant	48141	LC/MS Polar	100005946	1900	177.04	17510-99-5	161227	141630		HMDB01353	0.9291	1.0709	1.5051	0.4108	0.5283	0.6105	4.5157	1.8937	1.4484	1.8411	0.5468	0.5331
1009	2-methylcitrate/homocitrate	Energy	TCA Cycle	52282	LC/MS Neg	100008929	575	205.035									0.8111	1.5283	1
818	2-phosphoglycerate	Carbohydrate	Glycolysis, Gluconeogenesis, and Pyruvate Metabolism	35629	LC/MS Polar	100000093	4346	184.986	70195-25-4	59	13766841	C00631	HMDB03391	1.5148	1.1053	1.0466	0.3192	0.3379	0.2719	1.4659	1.485	1.5897	0.9534	0.8948	0.8301
2874	2-piperidinone	Xenobiotics	Food Component/Plant	43400	LC/MS Pos Early	100004295	1675	100.076	675-20-7	12665	12144			0.9101	0.6023	0.9268	0.352	0.7463		1.4538	1.2595	1.1085	1.1097	1.091	1
3558	2-pyrrolidinone	Xenobiotics	Chemical	31675	LC/MS Pos Early	100001081	1262	86.06	616-45-5	12025	11530		HMDB02039		0.9214	1.2126	1.573	1.3759	1.1886	1.0849	0.9922	0.9372	1	0.9594	0.9996
2709	3'-dephosphocoenzyme A	Cofactors and Vitamins	Pantothenate and CoA Metabolism	18289	LC/MS Neg	100000138	2013	686.142	3633-59-8	444485	392407	C00882	HMDB01373	1.5057	1.5733	1.4733	0.4049	0.7365	0.5745	0.6133	0.8789	0.7722	1.3423	1.1211	1.2975
124	3-(4-hydroxyphenyl)lactate	Amino Acid	Phenylalanine and Tyrosine Metabolism	32197	LC/MS Neg	240	1379	181.051	6482-98-0	9378	9010	C03672	HMDB00755	1.0724	1.0882	0.9276	8.2202	8.7806	8.4084	0.2617		0.3728	0.2746		0.2084
3244	3-deoxyoctulosonate	Xenobiotics	Bacterial/Fungal	43805	LC/MS Polar	100000095	2706.7	237.062	103404-70-2	4636210	3826376			0.9914	1.1579	1.0086	2.4703	2.2665	2.3758	0.984	0.9707	1.021	0.913	0.8006	0.8082
279	3-hydroxy-2-ethylpropionate	Amino Acid	Leucine, Isoleucine and Valine Metabolism	32397	LC/MS Polar	100001170	1443.3	117.056	4374-62-3	188979	164207		HMDB00396	0.5478	1.4522
1767	3-hydroxy-3-methylglutarate	Lipid	Mevalonate Metabolism	531	LC/MS Polar	112	2700	161.046	503-49-1	1662	4573695	C03761	HMDB00355	1.0995	0.8765	2.0576	12.6034	15.2316	13.4693			0.5146	0.9005	0.7859	0.4291
1265	3-hydroxybutyrate (BHBA)	Lipid	Ketone Bodies	542	LC/MS Polar	254	1443.3	103.04	625-72-9	441	428	C01089	HMDB00357				0.8707	1.1184	1
1282	3-hydroxypalmitate	Lipid	Fatty Acid, Monohydroxy	27503	LC/MS Neg	100000983	5476	271.228	928-17-6	301590	266538		HMDB10734	1.0087	0.925	0.1908	12.9005	9.6349	11.0849	0.7851	0.2054	0.6197	0.9913	1.1833	1.345
1274	3-hydroxypropanoate	Lipid	Fatty Acid, Monohydroxy	1556	LC/MS Polar	115	1845	89.0244	503-66-2	68152	4573601	C01013	HMDB00700				0.988	1	1.1592
1306	3-hydroxystearate	Lipid	Fatty Acid, Monohydroxy	52938	LC/MS Neg	100008933	5674	299.259	45261-96-9	5282907	4446034			1.3315	1.0616	0.9384	2.5864	1.5139	2.3159	0.3728	1.1581	0.7307	0.8336	0.5103	0.6622
1724	3-ketosphinganine	Lipid	Sphingolipid Metabolism	34381	LC/MS Pos Late	100001436	1400	300.29	18944-28-0	631	611	C02934	HMDB01480	1.9891	1.7454	1.8694	1.3078	1.6346	1.5304	0.6922	0.5878	0.569	0.2745	0.3865	0.2996
284	3-methyl-2-oxobutyrate	Amino Acid	Leucine, Isoleucine and Valine Metabolism	44526	LC/MS Polar	100000936	911	115.04	3715-29-5	49	48	C00141	HMDB00019	1.6092	2.638	3.3589	6.1522	3.9286	3.4608	0.2992	0.2392	0.2323	0.3908	0.284	0.2881
272	3-methyl-2-oxovalerate	Amino Acid	Leucine, Isoleucine and Valine Metabolism	15676	LC/MS Neg	100000036	2064.2	129.056	1460-34-0;51829-07-3	47	46	C00671	HMDB03736	0.3484	0.6646	1.3354	3.1499	2.271	1.8871	0.0615				0.054
819	3-phosphoglycerate	Carbohydrate	Glycolysis, Gluconeogenesis, and Pyruvate Metabolism	1414	LC/MS Neg	132	583	184.986	80731-10-8	724	10669764	C00597	HMDB00807	1.3021	1.0603	0.9051	0.2755	0.3269	0.307	1.3135	1.3611	1.3887	1.0127	0.9873	0.9324
13	3-phosphoserine	Amino Acid	Glycine, Serine and Threonine Metabolism	543	LC/MS Neg	133	614.4	184.002	407-41-0	68841	19969944	C01005	HMDB00272	0.8202	0.6847	0.5279	0.934	1.1455	1.0934	0.9993	1.0007	0.8629	1.8293	1.7012	1.5663
2645	3-ureidopropionate	Nucleotide	Pyrimidine Metabolism, Uracil containing	3155	LC/MS Polar	1053	2230	131.046	462-88-4	111	109	C02642	HMDB00026	0.9658	1.0068	1.5156	1	1.1361	0.7933			0.3706
377	4-acetamidobutanoate	Amino Acid	Polyamine Metabolism	1558	LC/MS Polar	1113	1925	144.067	3025-96-5	18189	17180	C02946	HMDB03681				1.0089	0.994	1
382	4-guanidinobutanoate	Amino Acid	Guanidino and Acetamido Metabolism	15681	LC/MS Pos Early	100000096	2320	146.092	463-003;463-00-3	500	486	C01035	HMDB03464	0.623	1	1.1573	1.7911	1.9773	2.1065	0.4047	0.2232	0.2553
1267	4-hydroxybutyrate (GHB)	Lipid	Fatty Acid, Monohydroxy	34585	LC/MS Polar	100001507	1765	103.04	502-85-2	10413	9984	C00989	HMDB00710				0.9382	1.0097	1
110	4-hydroxyphenylacetate	Amino Acid	Phenylalanine and Tyrosine Metabolism	541	LC/MS Neg	144	1361.1	151.04	156-38-7	127	3881560	C00642	HMDB00020	1.4304	1.1056	1.9522	3.2728	3.4505	2.7133	0.886	0.8944	0.8652	0.2401	0.1582	0.2179
123	4-hydroxyphenylpyruvate	Amino Acid	Phenylalanine and Tyrosine Metabolism	1669	LC/MS Neg	1141	1690.1	179.035	156-39-8	979	954	C01179	HMDB00707	1.7202	2.7397	3.7895	3.2782	2.7236	2.9217	0.2035	0.199	0.2209	0.2798	0.1795	0.1586
73	4-imidazoleacetate	Amino Acid	Histidine Metabolism	32349	LC/MS Pos Early	100001207	2055	127.05	645-65-8	96215	86856	C02835	HMDB02024	0.9607	1.3241	1.514	2.5282	3.3139	3.4831	1.0393	0.6096	0.6408	0.2413	0.2982	0.2623
243	4-methyl-2-oxopentanoate	Amino Acid	Leucine, Isoleucine and Valine Metabolism	22116	LC/MS Neg	100000551	2170	129.056	816-66-0	70	69	C00233	HMDB00695	0.2083	0.3506	0.6979	2.3784	1.5265	1.3021
2770	5-(2-Hydroxyethyl)-4-methylthiazole	Cofactors and Vitamins	Thiamine Metabolism	27673	LC/MS Pos Early	100000098	2310	144.048	137-00-8	1136	1104	C04294		1.1699	1.1102	1.1212	1	1.2796	1.4787	0.2963	0.2709	0.215	0.0292	0.0172
2658	5-methylcytidine	Nucleotide	Pyrimidine Metabolism, Cytidine containing	22119	LC/MS Pos Early	100000763	2227	258.108	2140-61-6	92918	83877		HMDB00982				1.5257	2.2854	2.0235	1.1091	0.7023	0.8909	0.4702	0.8005
373	5-methylthioadenosine (MTA)	Amino Acid	Polyamine Metabolism	1419	LC/MS Pos Early	212	2752	298.097	2457-80-9	439176	388321	C00170	HMDB01173	1.2005	1.3066	1.3229	4.6469	6.7826	6.5286	0.7212	0.7008	0.7221	0.7995	0.3465	0.5479
2632	5-methyluridine (ribothymidine)	Nucleotide	Pyrimidine Metabolism, Uracil containing	35136	LC/MS Neg	100001446	1778.1	257.078	1463-10-1	445408	393058		HMDB00884	1.1455	0.9807	1.0193	4.6937	5.7131	6.8439	0.9117	0.9644	1.2676	0.8902	0.7016	0.7834
392	5-oxoproline	Amino Acid	Glutathione Metabolism	1494	LC/MS Neg	1021	738.5	128.035	98-79-3	7405	7127	C01879	HMDB00267	1.2692	1.1324	1.6483	14.0181	17.0062	16.4248	0.2751	0.1595	0.1972	0.8676	0.7899	0.5917
2990	6-hydroxydaidzein	Xenobiotics	Food Component/Plant	37113	LC/MS Pos Early	100001825	2990	271.06	17817-31-1	5284649	4447693	C14314	HMDB31715				0.9014	1.5771	1
3310	6-oxopiperidine-2-carboxylic acid	Xenobiotics	Drug	43231	LC/MS Polar	100004499	1692	142.051	34622-39-4	3014237	2282737			0.9485	0.89	0.9229	1.961	2.6656	1.8192	1.2756	1.1146	1.0515	0.7576	0.5787	0.7036
828	6-phosphogluconate	Carbohydrate	Pentose Phosphate Pathway	15442	LC/MS Neg	100000341	583.9	275.017	921-62-0;53411-70-4	91493	82615	C00345	HMDB01316	1.4218	1.5277	1.2784	0.3419	0.5825	0.5306	1.4406	1.1793	1.3624	0.8207	0.4647	0.7614
2599	7-methylguanine	Nucleotide	Purine Metabolism, Guanine containing	35114	LC/MS Pos Early	100001456	2175	166.072	578-76-7	11361	10883	C02242	HMDB00897	1.5137	1.7737	1.916	2.4609	3.3207	3.6642	0.4863	0.4207	0.3828	0.2507	0.2036	0.2146
1212	acetyl CoA	Lipid	Fatty Acid Metabolism	43840	LC/MS Neg	1830	1691	403.556	102029-73-2	444493	392413	C00024	HMDB01206	0.7713	1.2287	2.4202	1.3922	0.1325	0.5745
1240	acetylcarnitine	Lipid	Fatty Acid Metabolism(Acyl Carnitine)	32198	LC/MS Pos Early	100000802	2282	204.123	5080-50-2	1	5406074	C02571	HMDB00201	0.4077	1	0.9075	1.2701	1.3019	1.1006	0.8192	0.3143		1.1068	1.093	0.3489
1010	acetylphosphate	Energy	Oxidative Phosphorylation	15488	LC/MS Polar	1211	4013.9	138.98	94249-01-1	186	181	C00227	HMDB01494	0.9202	0.8437	0.7403	0.4873	0.4828	0.4801	1.2508	1.573	1.1797	1.3976	1.0798	1.2365
991	aconitate [cis or trans]	Energy	TCA Cycle	46173	LC/MS Neg	100001359	580	173.009				C00417	HMDB00072	1.1913	1.2558	1.5874	0.3261	0.4232	0.3202	1.2088	1.2142	1.0395	0.5073	0.9605	0.8797
2564	adenine	Nucleotide	Purine Metabolism, Adenine containing	554	LC/MS Pos Early	880	2221	136.062	73-24-5	190	185	C00147	HMDB00034	2.0905	2.6218	3.0641	1.6154	2.1317	2.2318	0.3846	0.2964	0.268	0.2636	0.1917	0.2054
2563	adenosine	Nucleotide	Purine Metabolism, Adenine containing	555	LC/MS Pos Early	798	2169	268.104	58-61-7	60961	54923	C00212	HMDB00050	1.5006	1.1997	1.1919	1.5446	1.924	2.0691	0.7791	0.8081	0.7578	0.5663	0.4923	0.4918
2558	adenosine 2'-monophosphate (2'-AMP)	Nucleotide	Purine Metabolism, Adenine containing	36815	LC/MS Neg	100001694	1497.7	346.056	130-49-4	94136		C00946	HMDB11617	1.2873	1.5172	1.8373	1.6948	1.8481	2.5141	0.5612	0.7127	0.6371	0.3423	0.4343	0.3412
2561	adenosine 3',5'-diphosphate	Nucleotide	Purine Metabolism, Adenine containing	15691	LC/MS Neg	1214	575	426.022	75431-54-8	159296	19951095	C00054	HMDB00061	4.0249	3.9199	4.6998	0.7194	0.5687	1.7915	0.8804	0.5306	0.6143	0.9747	1.0253	1.2861
2557	adenosine 3'-monophosphate (3'-AMP)	Nucleotide	Purine Metabolism, Adenine containing	35142	LC/MS Neg	100001449	1245	346.056	84-21-9	41211	10463793	C01367	HMDB03540	1.1099	0.6749	1	1.2092	1.529	1.7627	0.1766	0.2063	0.1224
2555	adenosine 5'-diphosphate (ADP)	Nucleotide	Purine Metabolism, Adenine containing	3108	LC/MS Neg	208	680	426.022	20398-34-9	6022	5800	C00008	HMDB01341	1.9324	1.6844	2.0843	1.4166	1.5942	1.5768	0.5834	0.5111	0.4842	0.2562	0.2907	0.2299
2701	adenosine 5'-diphosphoribose (ADP-ribose)	Cofactors and Vitamins	Nicotinate and Nicotinamide Metabolism	558	LC/MS Polar	215	3640	558.064	68414-18-6	192	3674071	C00301	HMDB01178	1.1654	1.0295	0.9387	1.4323	1.6786	1.5797	0.7999	0.9083	0.9705	1.0654	0.8295	0.781
2556	adenosine 5'-monophosphate (AMP)	Nucleotide	Purine Metabolism, Adenine containing	32342	LC/MS Pos Early	209	1013	348.07	149022-20-8	6083	10239183	C00020	HMDB00045	1.6845	1.4225	1.4213	0.996	0.9478	0.9476	1.004	1.0417	1.0134	0.7209	0.6649	0.6997
2560	adenosine-2',3'-cyclic monophosphate	Nucleotide	Purine Metabolism, Adenine containing	37467	LC/MS Pos Early	72	1000	330.06	37063-35-7	2024	1947	C02353	HMDB11616	1.4449	1.2403	1.2363	0.5387	0.8808	0.8781	0.7651	0.7809	0.9891	1.0109	1.5908	1.1502
862	adenosine-5'-diphosphoglucose	Carbohydrate	Pentose Metabolism	35652	LC/MS Neg	100001644	901.9	588.075	15839-70-0;102129-65-7	16500	193	C00498	HMDB06557	1.5703	1.6974	1.7682	0.9335	1.2282	1	0.4213		0.4137		0.1879
2562	adenylosuccinate	Nucleotide	Purine Metabolism, Adenine containing	18360	LC/MS Neg	1303	560	230.53	19046-78-7	195	190	C03794	HMDB00536	1.1454	2.1287	1.837	0.2899	0.8546	0.714
366	agmatine	Amino Acid	Polyamine Metabolism	15496	LC/MS Pos Early	100000103	3057	131.129	2482-00-0	199	194	C00179	HMDB01432				0.6794	1.0461	1
25	alanine	Amino Acid	Alanine and Aspartate Metabolism	1126	LC/MS Pos Early	811	1700	90.055	56-41-7	5950	5735	C00041	HMDB00161	1.0013	0.9987	1.0331	2.1893	2.4466	2.2284	0.7544	0.6802	0.6881	1.036	0.8477	0.8656
430	alanylleucine	Peptide	Dipeptide	37093	LC/MS Pos Early	100001890	3055	203.139	1638-60-4	259583	227831		HMDB28691	1.6177	1.8858	2.1368	0.6674	0.6462	0.5848	1.1971	1.3065	1.2586	0.7432	0.7397	0.8029
2551	allantoin	Nucleotide	Purine Metabolism, (Hypo)Xanthine/Inosine containing	1107	LC/MS Polar	1002	1672	157.037	97-59-6	204	199	C02350	HMDB00462				0.7913	1.2612	1
288	alpha-hydroxyisocaproate	Amino Acid	Leucine, Isoleucine and Valine Metabolism	22132	LC/MS Neg	100000706	1840	131.071	10303-64-7	83697	75520	C03264	HMDB00746	1.6588	1.9583	1.8306	6.4846	5.8965	7.3178	0.3412	0.2296	0.2769	0.1649	0.1594	0.2051
259	alpha-hydroxyisovalerate	Amino Acid	Leucine, Isoleucine and Valine Metabolism	46537	LC/MS Polar	100001300	1052	117.056	600-37-3	99823	90190		HMDB00407	1.272	0.9395	1.4448	3.3469	3.1542	3.6088	0.8365	0.4864		1	0.8824	0.8516
994	alpha-ketoglutarate	Energy	TCA Cycle	528	LC/MS Polar	93	2700	145.014	305-72-6;328-50-7;22202-68-2	51	50	C00026	HMDB00208	0.3759	0.3673	0.3608	8.8586	5.4258	4.6798	0.2074	0.1379	0.1381	2.2135	1.9157	1.6241
848	arabinose	Carbohydrate	Pentose Metabolism	575	LC/MS Polar	828	1804.5	195.051	28697-53-2	66308	59687	C00216	HMDB00646	1	0.773	1.037	0.7641		0.9378	1.5143	1.9889	0.9524	1.8626	1.1059	0.9413
863	arabitol/xylitol	Carbohydrate	Pentose Metabolism	48885	LC/MS Polar	100006430	1932.4	151.061						0.7176		0.6467	2.612	2.2389	2.4333			0.5532			1
837	arabonate/xylonate	Carbohydrate	Pentose Phosphate Pathway	48255	LC/MS Polar	100006115	2664.6	165.04						0.878	0.7684	0.9734	0.6354	1.51	1.2033	1.9807	1.2639	1.8052	1.0266	0.8088	0.76
1043	arachidate (20:0)	Lipid	Long Chain Fatty Acid	1118	LC/MS Neg	893	6295	311.296	506-30-9	10467	10035	C06425	HMDB02212	1.3907	1.1323	1.0014	1.0774	1.0071	0.9986	1.0025	0.9094	0.971	0.8656	0.8603	0.9068
331	arginine	Amino Acid	Urea cycle; Arginine and Proline Metabolism	1638	LC/MS Pos Early	231	2825	175.119	1119-34-2	232	227	C00062	HMDB00517	0.9548	0.9479	1.068	2.0875	2.6958	2.4333	0.9665	1.0451	1.0335	0.7906	0.6966	0.7167
336	argininosuccinate	Amino Acid	Urea cycle; Arginine and Proline Metabolism	15497	LC/MS Pos Early	232	2745	291.13	156637-58-0	16950;828	805	C03406	HMDB00052	1.3139	2.9115	4.314	6.5477	6.1932	6.6104	0.4297	0.5011	0.4726	0.6531	0.6861	0.4598
28	aspartate	Amino Acid	Alanine and Aspartate Metabolism	443	LC/MS Pos Early	234	1165	134.045	56-84-8	5960	5745	C00049	HMDB00191	1.974	3.3283	3.1027	1.0992	2.7112	2.9493	0.9008	0.6824	0.7808	0.2815	0.2106	0.1997
1155	azelate (nonanedioate)	Lipid	Fatty Acid, Dicarboxylate	18362	LC/MS Neg	2029	1276	187.098	123-99-9	2266	2179	C08261	HMDB00784			0.9305	2.3837	2.5831	3.3665	0.7567	1.5828	1.0695	0.82	0.3796	0.7936
2797	benzoate	Xenobiotics	Benzoate Metabolism	15778	LC/MS Neg	100000008	1750	121.029	65-85-0	243	238	C00180	HMDB01870			1.4406	0.4523	1.026		5.3185	0.974	0.9254	0.6465		2.3518
2646	beta-alanine	Nucleotide	Pyrimidine Metabolism, Uracil containing	55	LC/MS Pos Early	244	1939	90.055	56-41-7;107-95-9	239	234	C00099	HMDB00056	1.1201	1.2187	1.3214	1	1.3286	1.3525	0.175	0.0984	0.1285	0.1598	0.0628
251	beta-hydroxyisovalerate	Amino Acid	Leucine, Isoleucine and Valine Metabolism	12129	LC/MS Polar	1442	1149.8	117.056	625-08-1	69362	62571		HMDB00754	1.2311	1	0.5227
6	betaine	Amino Acid	Glycine, Serine and Threonine Metabolism	3141	LC/MS Pos Early	799	1064	118.086	107-43-7	247	24219951173	C00719	HMDB00043	0.7812	0.8981	0.728	1.1019	1.1085	1.2402
2736	biotin	Cofactors and Vitamins	Biotin Metabolism	568	LC/MS Neg	251	1913.1	243.081	58-85-5	171548	149962	C00120	HMDB00030	0.1521	0.1077	0.18	1.82	1.881	2.2291
1018	caprate (10:0)	Lipid	Medium Chain Fatty Acid	1642	LC/MS Neg	888	5090.7	171.139	112-37-8	2969	2863	C01571	HMDB00511	1.4657	1.3277	1.0606	1.6425	1.2873	1.3133	0.8338	0.8547	0.9394	0.6965	0.8088	0.838
1260	carnitine	Lipid	Carnitine Metabolism	15500	LC/MS Pos Early	100000007	1978	162.112	461-05-2	10917	10455	C00318	HMDB00062	0.9911	1.0089	1.1514	2.752	3.3364	3.4058		0.0099	0.0075	0.0215	0.0148
1433	choline	Lipid	Phospholipid Metabolism	15506	LC/MS Pos Early	1256	1961	104.107	67-48-1	305	149278	C00114	HMDB00097	1	1.0631	1.097	2.4613	2.8869	2.9051	0.0113	0.0072	0.0105	0.0114	0.0181
1434	choline phosphate	Lipid	Phospholipid Metabolism	34396	LC/MS Pos Early	267	700	184.073	72556-74-2	1014	119298	C00588	HMDB01565	1.1584	0.8416	1.608	1.5469	2.339	2.297	0.0582	0.1154		0.0724		0.0757
3029	cinnamoylglycine	Xenobiotics	Food Component/Plant	38637	LC/MS Neg	100002253	3127	204.067	16534-24-0	709625	618829		HMDB11621				0.7231	1	1.5406
989	citrate	Energy	TCA Cycle	1564	LC/MS Neg	1124	582	191.02	77-92-9	311	305	C00158	HMDB00094	0.9777	1.1495	1.3555	0.3531	0.593	0.4408	1.158	1.0847	1.1539	0.6944	0.9591	1.0223
335	citrulline	Amino Acid	Urea cycle; Arginine and Proline Metabolism	2132	LC/MS Pos Early	391	1520	176.103	372-75-8	9750	810	C00327	HMDB00904	0.9819	0.9758	0.9295	4.4708	4.9567	4.8072	0.4755	0.3406	0.3516	1.3644	1.2581	1.0181
2710	coenzyme A	Cofactors and Vitamins	Pantothenate and CoA Metabolism	46322	LC/MS Neg	270	1448	382.55	85-61-0;18439-24-2	317	311	C00010	HMDB01423	2.425	2.3869	2.7571	1.3046	2.0055	1.937	0.3136	0.278	0.3982	0.6954	0.6147	0.2589
359	creatine	Amino Acid	Creatine Metabolism	27718	LC/MS Pos Early	1221	1947	132.077	57-00-1	586	566	C00300	HMDB00064	1	1.0745	1.121	2.4293	2.8402	2.954	0.0048	0.0021	0.0047	0.0041		0.0018
360	creatinine	Amino Acid	Creatine Metabolism	513	LC/MS Pos Early	275	2055	114.066	60-27-5	588	568	C00791	HMDB00562	1.0326	0.9899	1.0101	2.4418	3.1322	2.782	0.0067		0.0059	0.0099	0.0047
308	cystathionine	Amino Acid	Methionine, Cysteine, SAM and Taurine Metabolism	15705	LC/MS Pos Early	310	2270	223.075	535-34-2	439258	811	C02291	HMDB00099	0.2967	0.3659	0.2954	0.1355	0.0921	0.16	2.9927	2.8	2.507	1.8657	1.6341	1.6855
313	cysteine	Amino Acid	Methionine, Cysteine, SAM and Taurine Metabolism	1868	LC/MS Pos Early	800	1488	122.027	52-90-4;56-89-3	5862	5653	C00097	HMDB00574	0.8228	0.7605	0.891	0.689	0.7242	0.8955	1.4996	1.4833	1.5376	1.1045	1.1218	1.1329
318	cysteine s-sulfate	Amino Acid	Methionine, Cysteine, SAM and Taurine Metabolism	22176	LC/MS Polar	100000808	2273	199.969	1637-71-4	115015	102939	C05824	HMDB00731	0.2335		0.2342		1.216		2.3532	2.0505	2.9609		0.784	0.5688
390	cysteinylglycine	Amino Acid	Glutathione Metabolism	35637	LC/MS Pos Early	278	2132	179.048	19246-18-5	439498	58762	C01419	HMDB00078	3.5697	3.3605	3.8059	0.56	0.432	0.5577	1.44	1.587	2.0923	0.3128	0.2341	0.4445
2655	cytidine	Nucleotide	Pyrimidine Metabolism, Cytidine containing	514	LC/MS Pos Early	827	2124	244.093	65-46-3	6175	5940	C00475	HMDB00089	1.4214	1.3726	1.5929	1.8676	2.6462	2.6912	0.6177	0.6161	0.6274	0.3296	0.3118	0.3085
2654	cytidine 2',3'-cyclic monophosphate	Nucleotide	Pyrimidine Metabolism, Cytidine containing	37465	LC/MS Pos Early	73	769	306.049	15718-51-1	417654	369711	C02354	HMDB11691	0.7143	0.8415	1.1585	0.7558	1.3518	1.1802
2653	cytidine 3'-monophosphate (3'-CMP)	Nucleotide	Pyrimidine Metabolism, Cytidine containing	2959	LC/MS Neg	105	706.6	322.045	84-52-6	66535	225079	C05822		0.5253	1.1436	0.3022	2.1017	0.8564	2.3085
2652	cytidine 5'-monophosphate (5'-CMP)	Nucleotide	Pyrimidine Metabolism, Cytidine containing	2372	LC/MS Pos Early	282	835	324.059	63-37-6	6131	5414497	C00055	HMDB00095	1.9879	1.8142	1.951	1.1873	1.341	1.3298	0.7739	0.8127	0.7814	0.5607	0.5154	0.5182
2651	cytidine diphosphate	Nucleotide	Pyrimidine Metabolism, Cytidine containing	2841	LC/MS Neg	280	580	402.011	34393-59-4	6132	5902	C00112	HMDB01546	1.9618	2.4727	2.7807	1.6623	2.4624	2.7487	0.3264	0.3377	0.2754	0.2526	0.2527	0.2365
2650	cytidine triphosphate	Nucleotide	Pyrimidine Metabolism, Cytidine containing	2844	LC/MS Neg	281	575	481.977	36051-68-0	6176	573	C00063	HMDB00082		0.6442	1	0.7186	1.5606	2.0194
2656	cytosine	Nucleotide	Pyrimidine Metabolism, Cytidine containing	573	LC/MS Pos Early	881	2060	112.051	71-30-7	597	577	C00380	HMDB00630	2.3517	2.2101	2.0823	0.8833	0.985	0.8726	1.5957	1.015	1.3884	0.6563	0.745	0.7308
3041	daidzein	Xenobiotics	Food Component/Plant	32453	LC/MS Pos Early	100001219	3195	255.065	486-66-8	5281708	4445025	C10208	HMDB03312	0.2501	0.1628	0.294	1.706	2.3168	1.9088
1259	deoxycarnitine	Lipid	Carnitine Metabolism	36747	LC/MS Pos Early	100001662	2052	146.118	6249-56-5	134	705	C01181	HMDB01161	0.3981	0.5838	0.7482	1.2518	1.553	1.4434
2931	diaminopimelate	Xenobiotics	Food Component/Plant	15130	LC/MS Pos Early	100000115	2569	191.103	1476-39-7;2577-62-0	439283	1267353	C00666	HMDB01370	1.4828	1.1928	1.1063	2.6852	1.807	1.7592	0.8937	0.4471	0.5152	0.6039	0.5203	0.5107
342	dimethylarginine (SDMA + ADMA)	Amino Acid	Urea cycle; Arginine and Proline Metabolism	36808	LC/MS Pos Early	100001810	2850	203.15	102783-24-4	123831	110375	C03626	HMDB01539	0.2139	0.1685	0.2305	1.7695	2.0609	2.034
1075	docosadienoate (22:2n6)	Lipid	Polyunsaturated Fatty Acid (n3 and n6)	32415	LC/MS Neg	100001182	6034	335.296	7370-49-2	5282807	4445934	C16533	HMDB61714	0.9827	1	1.7248
3623	ectoine	Xenobiotics	Chemical	35651	LC/MS Pos Early	100001635	1980	143.082	96702-03-3	126041	112069	C06231		0.4094	0.4275	0.4809	1.5191	1.7844	1.8646
3058	erythro-imidazole-glycerol-phosphate	Xenobiotics	Food Component/Plant	38650	LC/MS Pos Early	100002604	710	239.043	36244-87-8	440431	389372	C04666	HMDB12208	1.4672	2.951	1.2618				1	1.2172	0.9942	0.3215	0.2791	0.3672
982	erythronate*	Carbohydrate	Aminosugar Metabolism	42420	LC/MS Polar	100001320	2186	135.03	88759-55-1	2781043	2061231		HMDB00613	1.0017	1.0029	1.096	0.797	0.7521	0.7327	2.816	2.6725	2.7478	0.9983	0.8363	0.8946
2704	flavin adenine dinucleotide (FAD)	Cofactors and Vitamins	Riboflavin Metabolism	2134	LC/MS Neg	327	2425	784.15	146-14-5;84366-81-4	643975	559059	C00016	HMDB01248	1.0585	1.0151	1.051	1.2061	1.2838	1.235	0.8366	0.9222	0.9849	0.8255	0.5762	0.6833
2705	flavin mononucleotide (FMN)	Cofactors and Vitamins	Riboflavin Metabolism	15797	LC/MS Neg	100000251	2390	455.097	130-40-5	710	690	C00061	HMDB01520	1.3949	1.5143	1.51	1.7003	1.4622	2.1557	0.5828	0.6051	0.517	0.4265	0.4647	0.5643
909	fructose	Carbohydrate	Fructose, Mannose and Galactose Metabolism	48195	LC/MS Polar	878	2022.2	225.062	57-48-7	5984	5764	C00095	HMDB00660	0.5139	0.3827	0.2637				1.0204	1.2482	1.1199	1.0157	1	0.7522
998	fumarate	Energy	TCA Cycle	1643	LC/MS Polar	330	3084	115.004	100-17-8	444972	10197150	C00122	HMDB00134	1.896	4.8351	5.944	1.4353	2.6532	2.9843	0.3077	0.5647	0.442	0.2273	0.2874	0.107
926	galactose 1-phosphate	Carbohydrate	Fructose, Mannose and Galactose Metabolism	15706	LC/MS Polar	100000300	4552	259.022	19046-60-7	123912		C00446	HMDB00645	0.6256	0.4072	0.6266	0.1785	0.2404	0.215	1.9447	1.3734	2.229	2.3169	2.8796	2.5297
44	gamma-aminobutyrate (GABA)	Amino Acid	Glutamate Metabolism	1416	LC/MS Pos Early	141	2048	104.071	56-12-2	119	116	C00334	HMDB00112	0.9297	0.5753	0.5814	19.5369	1.9801	1.9158	1.0703	0.2198	0.2447	3.1336	1.1633	0.8603
415	gamma-glutamyl-2-aminobutyrate	Peptide	Gamma-glutamyl Amino Acid	37092	LC/MS Pos Early	100001502	2380	233.113			21403151			0.2548	0.1254	0.2532	1.7452	1.811	2.0566
400	gamma-glutamylalanine	Peptide	Gamma-glutamyl Amino Acid	37063	LC/MS Pos Early	100001843	1986	219.098	5875-41-2	440103	389104		HMDB29142	0.919	1	1.2175	5.1892	5.8645	5.9052				0.6594	0.5262	0.3967
401	gamma-glutamylcysteine	Peptide	Gamma-glutamyl Amino Acid	1778	LC/MS Pos Early	1036	2118	251.07	636-58-8	842	819	C00669	HMDB01049							1.444	1.6412	1.6604	0.556	0.3699	0.4215
402	gamma-glutamylglutamate	Peptide	Gamma-glutamyl Amino Acid	36738	LC/MS Pos Early	331	1775	277.103	1116-22-9	92865	83831	C05282	HMDB11737	0.7312	0.523	0.6173	1.2902	1.8145	1.1202	0.6841	0.7651	0.9793	1.2065	1.2175	1.0207
403	gamma-glutamylglutamine	Peptide	Gamma-glutamyl Amino Acid	2730	LC/MS Pos Early	1140	1430	276.119	10148-81-9	150914	133013	C05283	HMDB11738	1	0.6919	1.2781	3.7517	5.766	4.6161	0.6844		0.891	0.9807	1.0452	0.639
404	gamma-glutamylglycine	Peptide	Gamma-glutamyl Amino Acid	33949	LC/MS Pos Early	100001294	1535	205.082	1948-29-4	165527	145071		HMDB11667				0.8965	1	1.3814
409	gamma-glutamylmethionine	Peptide	Gamma-glutamyl Amino Acid	44872	LC/MS Pos Early	100001313	2640	279.101	17663-87-5	7009567	5373147		HMDB29155	0.5305	0.7192	0.5183	1.2808	1.3614	1.3955
410	gamma-glutamylphenylalanine	Peptide	Gamma-glutamyl Amino Acid	33422	LC/MS Pos Early	100000491	2992	295.129	7432-24-8	111299	99868		HMDB00594	0.2868	0.2174	0.4648	1.5352	2.2671	1.6682
411	gamma-glutamylthreonine*	Peptide	Gamma-glutamyl Amino Acid	33364	LC/MS Pos Early	100001314	1750	249.108	5652-48-2		21403107		HMDB29159				0.5926	1.3893	1
413	gamma-glutamyltyrosine	Peptide	Gamma-glutamyl Amino Acid	2734	LC/MS Neg	1102	1240	309.109	7432-23-7	94340	85142		HMDB11741				0.6934	1.4331	1
2921	genistein	Xenobiotics	Food Component/Plant	32448	LC/MS Pos Late	100001221	800	271.06	446-72-0	5280961	4444448	C06563	HMDB03217	0.1437	0.1152	0.2073	1.8049	1.7927	1.9097
2988	gluconate	Xenobiotics	Food Component/Plant	587	LC/MS Polar	338	2922	195.051	527-07-1	10690	10240	C00257	HMDB00625	1.4599	1.135	1.3827	0.6329	0.8021	0.865	1.906	2.1178	1.7441	0.8366	0.5274	0.5439
955	glucosamine-6-phosphate	Carbohydrate	Aminosugar Metabolism	580	LC/MS Polar	290	4521.5	258.038	3616-42-0	439217	8013767	C00352	HMDB01254	1.0166	1.1387	1.3623	0.4624	0.4733	0.4677	1.1785	0.9203	1.1122	1.0217	0.9834	0.8986
805	glucose	Carbohydrate	Glycolysis, Gluconeogenesis, and Pyruvate Metabolism	48152	LC/MS Polar	572	2342	225.062	50-99-7	79025	71358	C00031	HMDB00122	1.0438	0.8096	0.9606	0.0113	0.0136	0.0118	1.8154	1.6879	1.9781	0.9861	1.0139	1.0676
806	glucose 6-phosphate	Carbohydrate	Glycolysis, Gluconeogenesis, and Pyruvate Metabolism	31260	LC/MS Polar	291	4537	259.022	103192-55-8	5958	19952394	C00668	HMDB01401	1.148	1.1954	1.3311	0.3585	0.3851	0.2766	1.0867	0.9135	1.3367	0.9302	1.0698	0.7953
959	glucuronate	Carbohydrate	Aminosugar Metabolism	15443	LC/MS Polar	100000257	3233.3	193.035	207300-70-7	444791	58552	C00191	HMDB00127	1.1979	1.3645	1.5861	0.4681	0.4405	0.4397	1.538	1.4294	1.6145	0.6825	0.6972	0.8021
39	glutamate	Amino Acid	Glutamate Metabolism	57	LC/MS Pos Early	561	1500	148.06	56-86-0	611	591	C00025	HMDB00148	0.2622	0.1479	0.1186	4.8711	5.1868	5.0073	0.1279	0.0517	0.0704	2.052	1.8732	1.7378
49	glutamate, gamma-methyl ester	Amino Acid	Glutamate Metabolism	33487	LC/MS Pos Early	100001103	2170	162.076	1499-55-4	68662	66546			0.5789	0.583	0.7421	1.3686	1.7679	1.5977			0.612		1	2.1013
40	glutamine	Amino Acid	Glutamate Metabolism	53	LC/MS Pos Early	563	1291	147.076	56-85-9	5961	5746	C00064	HMDB00641	1.4461	1.7427	2.6643	3.3843	9.1187	10.0177	0.3086	0.5539	0.2891	0.4037	0.2713	0.2395
529	glutamine-leucine	Peptide	Dipeptide	42994	LC/MS Pos Early	100003160	3009	260.16			16568303			1.5832	1.6755	2.4958	0.9931	1.058	0.8288	1.0069	0.8498	1.0545	0.3893	0.4264	0.4724
85	glutarate (pentanedioate)	Amino Acid	Lysine Metabolism	396	LC/MS Polar	339	2900	131.035	110-94-1	743	3618533	C00489	HMDB00661	0.3307			1.9043	2.3693	2.1827	0.5351		0.5037	1
384	glutathione, reduced (GSH)	Amino Acid	Glutathione Metabolism	2127	LC/MS Pos Early	496	2000	308.091	70-18-8	124886	111188	C00051	HMDB00125	0.287	0.2153	0.7863	1.2137	2.3379	1.6859
825	glycerate	Carbohydrate	Glycolysis, Gluconeogenesis, and Pyruvate Metabolism	1572	LC/MS Polar	1052	2070.4	105.019	600-19-1	752	732	C00258	HMDB00139	1.6376	1.544	1.3997	0.6751	0.6078	0.6547	1.2692	1.254	1.1233	0.8767	0.7334	0.6876
1682	glycerol	Lipid	Glycerolipid Metabolism	15122	LC/MS Neg	1254	758	91.0401	56-81-5	753	733	C00116	HMDB00131	0.979	1.021	1.1806	1.8574	1.5795	1.5768	1.1335	0.8357	0.9146	0.517	0.469	0.5606
1683	glycerol 3-phosphate	Lipid	Glycerolipid Metabolism	43847	LC/MS Neg	100000258	613.2	171.006	29849-82-9	754	734	C00093	HMDB00126	1.0201	1.0802	1.0013	0.9987	0.9957	1.1191	0.9345	1.0522	1.129	0.6946	0.5964	0.5487
1442	glycerophosphoethanolamine	Lipid	Phospholipid Metabolism	37455	LC/MS Polar	100001620	3075	214.049	33049-08-0	123874	110410	C01233	HMDB00114	0.4164	0.4307	0.7205	1.9305	1.4104	1.353	1.4291	1.1437	1.331	0.8563	0.7359	0.7062
1688	glycerophosphoglycerol	Lipid	Glycerolipid Metabolism	48857	LC/MS Polar	100001619	2430	245.043		439964	388990	C03274		0.6963	1	1.1734
1444	glycerophosphoinositol*	Lipid	Phospholipid Metabolism	47155	LC/MS Polar	100001621	3850	333.059	16824-65-0					0.9396	0.8609	1.0604	0.514	0.2603	0.3282	2.0214	1.5881	1.3862	1.3781	0.937	1.1362
1436	glycerophosphorylcholine (GPC)	Lipid	Phospholipid Metabolism	15990	LC/MS Pos Early	100000269	672	258.11	28319-77-9	71920	571409	C00670	HMDB00086	5.2503	5.243	4.8943	1.7907	2.7944	2.4257	0.1143	0.0774	0.1121	0.2093	0.1345	0.1327
1	glycine	Amino Acid	Glycine, Serine and Threonine Metabolism	58	LC/MS Pos Early	340	1375	76.0393	56-40-6	750	730	C00037	HMDB00123	0.9845	0.9273	1.0571	3.354	3.3497	3.7634	0.6375	0.5567	0.5546	1.0181	0.9082	1.0155
3072	glycitein	Xenobiotics	Food Component/Plant	34024	LC/MS Pos Early	100001222	3245	285.076	40957-83-3	5317750	4476508	C14536	HMDB05781				0.9003	1	1.0609
541	glycylisoleucine	Peptide	Dipeptide	36659	LC/MS Pos Early	100001790	3002	189.123	19461-38-2	88079	19972556		HMDB28844	1.5226	1.4176	2.0427	0.9061	1.1569	1.0218	1.1009	0.8842	0.9782	0.5997	0.5976	0.6356
542	glycylleucine	Peptide	Dipeptide	34398	LC/MS Pos Early	100001258	3059	189.123	869-19-2	92843	83812	C02155	HMDB00759	1.1293	1.2967	1.6596	1.0317	1.1547	1.0301	0.8546	0.9699	0.9214	0.3966	0.3897	0.3957
552	glycylvaline	Peptide	Dipeptide	18357	LC/MS Pos Early	100000487	2734	175.108	1963-21-9	97417	2006926		HMDB28854	1.2177	1.2789	1.863	1.2134	1.7326	1.5051	0.7866	0.7024	0.7556	0.4296	0.4347	0.4101
365	guanidinoacetate	Amino Acid	Creatine Metabolism	43802	LC/MS Pos Early	344	1937	118.061	352-97-6	763	743	C00581	HMDB00128				1	0.5761	1.1523
2597	guanine	Nucleotide	Purine Metabolism, Guanine containing	32352	LC/MS Pos Early	172	2032	152.057	73-40-5	764	744	C00242	HMDB00132	0.8081	0.743	0.6488	0.6374	1.0261	1.1137	0.9801	1.1626	1.3111	1.1178	0.9595	1.0199
2596	guanosine	Nucleotide	Purine Metabolism, Guanine containing	1573	LC/MS Pos Early	1099	1650	284.099	118-00-3	6802	6544	C00387	HMDB00133	1.5803	1.7491	1.7432	1.322	2.2554	1.8581	0.678	0.6691	0.6081	0.5523	0.4783	0.4722
2592	guanosine 3'-monophosphate (3'-GMP)	Nucleotide	Purine Metabolism, Guanine containing	39786	LC/MS Neg	100002704	773.9	362.051	117-68-0	3522	3402			0.6946	1.8159	1.4927	1.6074	1.2716	1.4418	0.0953	0.7284	0.2005		0.186
2590	guanosine 5'- diphosphate (GDP)	Nucleotide	Purine Metabolism, Guanine containing	2848	LC/MS Neg	346	639	442.017	43139-22-6	8977	8630	C00035	HMDB01201	1.7773	1.936	2.1732	0.6524	1.0703	0.9297					0.1567	0.2085
2591	guanosine 5'- monophosphate (5'-GMP)	Nucleotide	Purine Metabolism, Guanine containing	2849	LC/MS Neg	347	653.2	362.051	5550-12-09	6804	741	C00144	HMDB01397	2.1688	2.2822	2.0441	0.9728	1.1027	1.1475	0.4257	1.0272	0.4694	0.5183	0.3791	0.4596
944	guanosine 5'-diphospho-fucose	Carbohydrate	Nucleotide Sugar	15903	LC/MS Neg	335	755	588.075	15839-70-0		21402997			2.8661	2.4089	2.825		0.324	0.3654	1.1693	1	1.3637	0.293	0.433	0.4483
3201	harmane	Xenobiotics	Food Component/Plant	27536	LC/MS Pos Early	100000799	3234	183.092	486-84-0	5281404	4444755	C09209		0.5836	0.4674	0.462	1.5022	1.4164	1.5086
2785	hippurate	Xenobiotics	Benzoate Metabolism	15753	LC/MS Neg	100000014	2106.9	178.051	495-69-2	464	451	C01586	HMDB00714	0.0826	0.0657	0.0648	1.9174	1.9659	2.3758
55	histidine	Amino Acid	Histidine Metabolism	59	LC/MS Pos Early	355	2707	156.077	5934-29-2	6274	752	C00135	HMDB00177	1.5452	1.5406	1.8693	4.7597	5.462	5.7099	0.4594	0.4078	0.4117	0.4445	0.3829	0.4178
3077	histidinol	Xenobiotics	Food Component/Plant	15316	LC/MS Pos Early	100000260	3041	142.097	1596-64-1	165271	144886	C00860	HMDB03431	1.4503	1.8046	1				1.9354	0.5877	0.0974	0.1632
557	histidylalanine	Peptide	Dipeptide	42027	LC/MS Pos Early	100003542	3014	227.114	16874-75-2	351667	312232			1.5747	1.3912	1.3435	0.2369			1.0226	1.0766	0.9774	0.2862	0.3752	0.304
338	homocitrulline	Amino Acid	Urea cycle; Arginine and Proline Metabolism	22138	LC/MS Pos Early	100000963	1908	190.119	1190-49-4	65072	58582	C02427	HMDB00679	0.4589	0.4198	0.3828	1.5411	1.6237	1.5785
305	homocysteine	Amino Acid	Methionine, Cysteine, SAM and Taurine Metabolism	15128	LC/MS Pos Early	311	2155	136.043	454-29-5	778	757	C00155	HMDB00742				0.0858	0.0828	0.0648	5.1604	5.9174	5.4893	1.235	0.8712	1
307	homocysteine thiolactone	Amino Acid	Methionine, Cysteine, SAM and Taurine Metabolism	34380	LC/MS Pos Early	1238	2302	118.032	31828-68-9	134505	118559		HMDB02287							1.1128	1.3706	2.245	0.5514	0.6587	0.8872
18	homoserine	Amino Acid	Glycine, Serine and Threonine Metabolism	18351	LC/MS Polar	100000458	2875.8	118.051	672-15-1	12647	12126	C00263	HMDB00719	0.4496	0.3972	0.338	0.0441	0.2775	0.2785	1.7076	1.8305	1.5504	7.016	6.9855	6.7416
322	hypotaurine	Amino Acid	Methionine, Cysteine, SAM and Taurine Metabolism	590	LC/MS Pos Early	358	724	110.027	300-84-5	107812	96959	C00519	HMDB00965				0.9587	1.9516	1
2542	hypoxanthine	Nucleotide	Purine Metabolism, (Hypo)Xanthine/Inosine containing	3127	LC/MS Neg	171	1291.2	135.031	68-94-0	790	768	C00262	HMDB00157		0.4762	0.763	1	1.3388	1.0655
66	imidazole lactate	Amino Acid	Histidine Metabolism	15716	LC/MS Pos Early	100000263	2040	157.061	14403-45-3	440129	389128	C05568	HMDB02320	0.2567	0.137	0.2472	1.7433	2.2231	2.3296
201	indoleacetate	Amino Acid	Tryptophan Metabolism	27513	LC/MS Neg	100001034	2200	174.056	6505-45-9	802	780	C00954	HMDB00197				0.6665	1	1.4203
200	indolelactate	Amino Acid	Tryptophan Metabolism	18349	LC/MS Pos Early	100000463	2600	206.081	832-97-3	92904	83867	C02043	HMDB00671				1.1087	1	0.9819
2541	inosine	Nucleotide	Purine Metabolism, (Hypo)Xanthine/Inosine containing	1123	LC/MS Neg	361	1602.1	267.073	58-63-9	6021	21241953	C00294	HMDB00195	0.9983	1.1726	1.0017	1.3436	1.6372	1.9748	1.1462	0.9899	0.904	0.4601	0.3998	0.4493
2540	inosine 5'-monophosphate (IMP)	Nucleotide	Purine Metabolism, (Hypo)Xanthine/Inosine containing	2133	LC/MS Pos Early	362	650	349.054	4691-65-0	8582	5482599	C00130	HMDB00175	2.0387	2.9437	2.2209	0.9777	1.0588	1	1.0488	0.9487	0.9761		0.2711	0.3269
1414	inositol 1-phosphate (I1P)	Lipid	Inositol Metabolism	43849	LC/MS Polar	370	4785	259.022	573-35-3;106032-59-1	440194	17215924	C04006	HMDB00213	0.9161	0.7857	0.7294	0.3608	0.3819	0.3307	1.7752	1.8466	2.2639	1.4936	1.4013	1.0839
812	Isobar: fructose 1,6-diphosphate, glucose 1,6-diphosphate, myo-inositol 1,4 or 1,3-diphosphate	Carbohydrate	Glycolysis, Gluconeogenesis, and Pyruvate Metabolism	46896	LC/MS Neg	100002180	551	338.989						1.4502	1.5461	1.4312	0.3735	0.503	0.5225	1.7157	1.076	1.8983	0.3013	0.924	0.7325
269	isoleucine	Amino Acid	Leucine, Isoleucine and Valine Metabolism	1125	LC/MS Pos Early	376	2800	132.102	73-32-5	6306	769	C00407	HMDB00172	1.5203	1.307	1.8381	7.6071	8.1894	8.5983	0.5367	0.3177	0.2781	0.693	0.5002	0.4319
576	isoleucylglycine	Peptide	Dipeptide	40008	LC/MS Pos Early	100003169	2719	189.123	868-28-0	342532	303621			1.8569	1.8834	2.6115	1.1768	1.119	0.9385	0.9627	0.9694	1.0306	0.7059	0.6248	0.6097
246	isovalerate	Amino Acid	Leucine, Isoleucine and Valine Metabolism	44656	LC/MS Neg	100000708	1564	101.061	503-74-2	10430	10001	C08262	HMDB00718	0.6216			0.9836	0.7398	1.2833		1.0265	1	1.2418
245	isovaleryl CoA	Amino Acid	Leucine, Isoleucine and Valine Metabolism	48005	LC/MS Neg	378	2861.2	850.165	103404-68-8	810	788	C02939	HMDB01113	2.2899	2.4662	2.5415	2.2078	1.5832	1.6577	0.4047	0.3066	0.4168	0.2755	0.3106	0.2765
247	isovalerylglycine	Amino Acid	Leucine, Isoleucine and Valine Metabolism	35107	LC/MS Neg	100001452	1950	158.082	16284-60-9	546304	475516		HMDB00678	0.1236	0.1272		1.1073	1.2711	1
207	kynurenate	Amino Acid	Tryptophan Metabolism	1417	LC/MS Neg	98	2224	188.035	492-27-3	3845	3712	C01717	HMDB00715	0.1089	0.0699		1	1.0614	1.1496
206	kynurenine	Amino Acid	Tryptophan Metabolism	15140	LC/MS Pos Early	100000265	2739	209.092	2922-83-0	161166	141580	C00328	HMDB00684	1.6327	1.6828	1.8466	3.7262	3.5264	3.3337	0.3673	0.2306	0.2705	0.3226	0.2892	0.1388
822	lactate	Carbohydrate	Glycolysis, Gluconeogenesis, and Pyruvate Metabolism	527	LC/MS Polar	482	1468.8	89.0244	79-33-4	612	592	C00186	HMDB00190	0.6577	0.3938	0.3214	0.9395	0.728	0.701	1.2078	1.0969	1.0605	1.7726	1.5803	1.8183
1021	laurate (12:0)	Lipid	Medium Chain Fatty Acid	1645	LC/MS Neg	181	5300	199.17	143-07-7	3893	3756	C02679	HMDB00638	0.7917	0.7711	1.0538	1.3822	1.7598	1.0623	1.3795	0.8923	1.3406	0.9019	0.9462	0.6557
240	leucine	Amino Acid	Leucine, Isoleucine and Valine Metabolism	60	LC/MS Pos Early	397	2864	132.102	61-90-5	6106	5880	C00123	HMDB00687	1.5592	1.5182	1.8987	11.1822	10.9988	11.3731	0.4003	0.2953	0.2394	0.4818	0.3752	0.3324
589	leucylalanine	Peptide	Dipeptide	40010	LC/MS Pos Early	100003179	2801	203.139	7298-84-2	259321	227625			1.7997	1.7434	1.5986	0.2077	0.2075	0.1862	1.2891	1.4241	1.4879	0.6743	0.6951	0.7109
755	leucylglutamine*	Peptide	Dipeptide	48189	LC/MS Pos Early	100003183	2570	260.161		4305457	3511125			1.619	1.5789	1.568	0.3067	0.3035	0.2825	1.135	1.0039	0.9961	1.2339	0.3097	0.4095
594	leucylglycine	Peptide	Dipeptide	40045	LC/MS Pos Early	100003185	2778	189.123	686-50-0	79070	71402			1.6679	1.8024	2.2645	0.9805	1.0158	0.8155	0.9895	1.0105	1.083	0.4919	0.5248	0.5337
1069	linolenate [alpha or gamma; (18:3n3 or 6)]	Lipid	Polyunsaturated Fatty Acid (n3 and n6)	34035	LC/MS Neg	100001337	5450	277.217		5280934	4444437	C06426	HMDB03073	1.373	1.3663	1.2382	0.7618	0.3927	0.3875
75	lysine	Amino Acid	Lysine Metabolism	1301	LC/MS Pos Early	407	2850	147.113	56-87-1	5962	5747	C00047	HMDB00182	0.5332	0.4941	0.6416	1.3584	1.7463	1.5153	1.4382	1.489	1.4314	0.5631	0.5081	0.5338
613	lysylleucine	Peptide	Dipeptide	40020	LC/MS Pos Early	100003196	3370	260.197	7369-79-1	4682588	3870665			1.7892	1.8029	2.1992	0.3389	0.3075	0.2613	1.3858	1.2703	1.3038	0.6602	0.6102	0.7297
999	malate	Energy	TCA Cycle	1303	LC/MS Polar	409	3343.1	133.014	6915-15-7	525	510	C00149	HMDB00156	1.5966	3.1853	3.3746	1.2186	2.1736	2.1834	0.6699	0.7814	0.5856	0.4037	0.1492	0.1607
1210	malonate	Lipid	Fatty Acid Synthesis	15872	LC/MS Polar	818	3447	103.004	141-82-2;26522-22-85-0	867	844	C00383	HMDB00691	1.1805	0.7426	0.7329	1.7963	1.9133	1.9463	1.1412	0.6282	0.4947	1.286	0.8588	0.454
873	maltose	Carbohydrate	Glycogen Metabolism	15586	LC/MS Polar	913	3329.4	387.114	6363-53-7	10991489	388469	C00208	HMDB00163	1.6901	1.6597	1.8294	0.0741	0.0851	0.0612	1.058	0.9542	1.1053	0.8972	1.0351	0.9649
870	maltotriose	Carbohydrate	Glycogen Metabolism	44688	LC/MS Neg	100000276	812	503.162	1109-28-0	439586	388669	C01835	HMDB01262	2.8249	1.8152	3.8829	0.0516	0.0944	0.0615	1.1112	0.3072	1.3596	2.8288	0.8888	0.7472
915	mannose	Carbohydrate	Fructose, Mannose and Galactose Metabolism	48153	LC/MS Polar	803	2200	225.062	3458-28-4	18950	141983	C00159	HMDB00169	0.8353	0.867	1.1489	0.0118	0.0201	0.0131	1.2591	1.1871	1.6193	1.0153	0.9847	1.1338
916	mannose-6-phosphate	Carbohydrate	Fructose, Mannose and Galactose Metabolism	1469	LC/MS Polar	294	4510	259.022	70442-25-0;104872-94-8	439198	19969422	C00275	HMDB01078	1.0729	1.4067	1.7472	0.7773	0.7262	0.6473	1.0149	1.0234	1.294	0.9265	0.9851	0.7462
1030	margarate (17:0)	Lipid	Long Chain Fatty Acid	1121	LC/MS Neg	891	5731	269.249	506-12-7	10465	10033		HMDB02259	1.6076	2.0636	1.1621	2.9655	1.1621	2.5671	0.8263	0.8379	0.835	0.6741	0.6778	0.8103
296	methionine	Amino Acid	Methionine, Cysteine, SAM and Taurine Metabolism	1302	LC/MS Pos Early	415	2526	150.058	63-68-3	6137	5907	C00073	HMDB00696	1.7371	1.759	1.9712	4.8852	5.2061	5.1392	0.2629	0.2022	0.2123	0.1706	0.145	0.1564
300	methionine sulfone	Amino Acid	Methionine, Cysteine, SAM and Taurine Metabolism	44878	LC/MS Pos Early	100004635	1250	182.048	820-10-0	69961	63154						0.9709	1	1.2667
301	methionine sulfoxide	Amino Acid	Methionine, Cysteine, SAM and Taurine Metabolism	18374	LC/MS Pos Early	100000039	1272	166.053	3226-65-1	158980	139840	C02989	HMDB02005	1.708	1.7901	1.9563	3.7766	3.1559	3.5004	0.292	0.1413	0.1527	0.1328	0.1021	0.1007
3185	methyl glucopyranoside (alpha + beta)	Xenobiotics	Food Component/Plant	46144	LC/MS Neg	100005864	1070	193.072						0.0632	0.0456	0.0755				6.9177	4.0393	6.6435	1.02	1	0.9139
1229	methylmalonate (MMA)	Lipid	Fatty Acid Metabolism (also BCAA Metabolism)	1496	LC/MS Polar	418	3078.4	117.019	516-05-2	487	473	C02170	HMDB00202	1.1008	0.8985	1.1105	0.3582	0.3874	0.3447	2.0861	1.5054	1.9908	1.0839	0.9161	0.8361
2676	methylphosphate	Nucleotide	Purine and Pyrimidine Metabolism	37070	LC/MS Polar	100001805	3760.1	110.985	7023-27-0	13130	12578		HMDB61711	1.2607	1.3279	1.5478	1.3846	1.5365	1.615	0.6795	0.7003	0.7393	0.5702	0.4793	0.4548
261	methylsuccinate	Amino Acid	Leucine, Isoleucine and Valine Metabolism	15745	LC/MS Polar	2051	2800	131.035	498-21-5	10349	9922		HMDB01844	0.8669	1.1331	0.8409	3.347	3.2812	3.2082	0.5782			0.3417
1406	myo-inositol	Lipid	Inositol Metabolism	1124	LC/MS Polar	363	3506.3	225.062	87-89-8	892	10239179	C00137	HMDB00211	0.8142	0.792	0.6605	0.4379	0.38	0.3204	3.5007	3.4255	3.2957	1.6983	1.2558	1.1858
1024	myristate (14:0)	Lipid	Long Chain Fatty Acid	1365	LC/MS Neg	519	5440	227.202	544-63-8	11005	10539	C06424	HMDB00806	1.7632	1.4638	1.4107	1.6281	0.8098	1.0351	1.1157	0.9649	0.9606	0.8138	0.7048	0.8699
1025	myristoleate (14:1n5)	Lipid	Long Chain Fatty Acid	32418	LC/MS Neg	100001198	5346.9	225.186	544-64-9	5281119	4444564	C08322	HMDB02000	3.532	2.8029	4.2478	1.5672	1.2931	1	0.0833	0.0923	0.1347		0.1191	0.0889
95	N-acetyl-cadaverine	Amino Acid	Lysine Metabolism	43530	LC/MS Pos Early	100002249	2385	145.134	32343-73-0							0.3803	1.0366	0.9634	1.6602
964	N-acetyl-glucosamine 1-phosphate	Carbohydrate	Aminosugar Metabolism	15741	LC/MS Polar	1212	4052	300.049	31281-59-1	440364	389323	C04256	HMDB01367	1.0263	0.7326	0.7461	0.8838	0.9053	0.8679	1.145	1.4223	1.3761	1.2918	1.3265	0.9737
26	N-acetylalanine	Amino Acid	Alanine and Aspartate Metabolism	1585	LC/MS Neg	1110	861.2	130.051	97-69-8	88064	79449	C02847	HMDB00766	1.0917	1.1634	1	8.6031	9.8678	9.809		0.1401	0.346	0.5558	0.3965	0.3717
31	N-acetylasparagine	Amino Acid	Alanine and Aspartate Metabolism	33942	LC/MS Pos Early	100001257	785	175.071	4033-40-3	99715	90090		HMDB06028				0.7755	1	1.3763
32	N-acetylaspartate (NAA)	Amino Acid	Alanine and Aspartate Metabolism	22185	LC/MS Polar	100000787	3143	174.041	997-55-7;997-55-7	65065	58576	C01042	HMDB00812	0.982	1.4915	0.918	2.1501	2.8654	2.6738	0.7276	0.9591	0.9046	0.9038	1.1446	1.018
314	N-acetylcysteine	Amino Acid	Methionine, Cysteine, SAM and Taurine Metabolism	1586	LC/MS Pos Early	1107	1416	164.038	616-91-1	12035	11540	C06809	HMDB01890	0.1954	0.1242	0.2215	0.8103	1.3165	1.0645	20.2673	17.4621	17.5988	1.0684	0.72	0.9355
963	N-acetylglucosamine 6-phosphate	Carbohydrate	Aminosugar Metabolism	15107	LC/MS Polar	1213	4114	300.049	102029-88-9	439219	8216065	C00357	HMDB02817	1.2856	0.7833	0.8913	0.9993	1.1296	0.8413	1.1151	1.0007	1.3356	0.8381	1.0728	0.6614
984	N-acetylglucosamine/N-acetylgalactosamine	Carbohydrate	Aminosugar Metabolism	46539	LC/MS Polar	100006435	1897	220.083						1.3005	1.2527	1.2512	0.4965	0.6838	0.4525	1.9562	1.9911	2.295	0.706	0.5255	0.7488
41	N-acetylglutamate	Amino Acid	Glutamate Metabolism	15720	LC/MS Polar	100000282	3106	188.056	5817-08-03	70914	1266066	C00624	HMDB01138	0.1261	0.1735	0.1683	3.9689	3.5435	3.5915	0.6025	0.634	0.6136	1.7677	1.4767	1.366
42	N-acetylglutamine	Amino Acid	Glutamate Metabolism	33943	LC/MS Polar	100001253	2140	187.072	2490-97-3	182230	158492	C02716	HMDB06029				1.1053	1	1.075				0.1073		0.1005
2	N-acetylglycine	Amino Acid	Glycine, Serine and Threonine Metabolism	27710	LC/MS Pos Early	100001006	826	118.05	543-24-8	10972	10507		HMDB00532				1.6769	1.635	1.8535				0.3077	0.2997	0.365
74	N-acetylhistamine	Amino Acid	Histidine Metabolism	48679	LC/MS Pos Early	100006123	2287	154.097	673-49-4	69602	62805	C05135	HMDB13253	0.2645		0.2423	1	1.3128	1.13
56	N-acetylhistidine	Amino Acid	Histidine Metabolism	33946	LC/MS Pos Early	100001293	2065	198.087	39145-52-3	75619	68142	C02997	HMDB32055	1.6681	2.0157	1.791	12.9183	15.703	15.698	0.3155	0.2368	0.2314	0.3319	0.2868	0.2499
271	N-acetylisoleucine	Amino Acid	Leucine, Isoleucine and Valine Metabolism	33967	LC/MS Neg	100001276	2325	172.098	3077-46-1	2802421	2081100			1.0475	1	0.8442	4.3042	4.5194	5.2408	0.6817		0.3266		0.4505
241	N-acetylleucine	Amino Acid	Leucine, Isoleucine and Valine Metabolism	1587	LC/MS Neg	1082	2400	172.098	1188-21-2	70912	64075	C02710	HMDB11756	0.9495	1.0505	0.9474	8.2875	9.1238	11.1969	0.1067				0.1237
297	N-acetylmethionine	Amino Acid	Methionine, Cysteine, SAM and Taurine Metabolism	1589	LC/MS Neg	1083	1787	190.054	65-82-7	448580	395338	C02712	HMDB11745	1	1.203	1.0145	2.5816	3.3025	3.4005	0.0296	0.0286	0.0399		0.0156	0.0101
302	N-acetylmethionine sulfoxide	Amino Acid	Methionine, Cysteine, SAM and Taurine Metabolism	45428	LC/MS Pos Early	100005463	944	208.064		193368	167798			0.4582	0.5668	0.4058	1.708	1.4332	1.4417
973	N-acetylmuramate	Carbohydrate	Aminosugar Metabolism	18354	LC/MS Neg	100000283	860	292.104	10597-89-4	5462244	74681	C02713	HMDB60493	1.4044	1.1441	1.0708	4.1995	3.5093	3.4927	0.9292	0.6141	0.6181	0.387	0.4885	0.3916
970	N-acetylneuraminate	Carbohydrate	Aminosugar Metabolism	32377	LC/MS Pos Early	1162	660	310.113	131-48-6	439197	10292217	C00270	HMDB00230	0.7885	0.7463	0.8586	1.7497	2.0004	2.08	0.9844	0.9545	1.0156	1.2307	1.0943	0.9422
102	N-acetylphenylalanine	Amino Acid	Phenylalanine and Tyrosine Metabolism	33950	LC/MS Neg	100001256	2597	206.082	2018-61-3	74839	67404	C03519	HMDB00512	2.0938	2.0824	1.6807	8.4017	8.2331	10.7251	0.2481	0.2395	0.206	0.2766	0.3193	0.2699
344	N-acetylproline	Amino Acid	Urea cycle; Arginine and Proline Metabolism	34387	LC/MS Neg	100001334	1230	156.067	1074-79-9	322640	285677						0.9728	1	1.1668
376	N-acetylputrescine	Amino Acid	Polyamine Metabolism	37496	LC/MS Pos Early	192	2230	131.118	18233-70-0	122356	109095	C02714	HMDB02064	0.8264	0.5351	0.6253	1.7577	1.7757	1.6268	0.7386	0.6455	0.603	1.599	1.1736	1.3369
10	N-acetylserine	Amino Acid	Glycine, Serine and Threonine Metabolism	37076	LC/MS Pos Early	100001851	811	148.06	97-14-3	65249	58744		HMDB02931	0.774	1.0467	1.2099	0.948	0.9533	1.1422	0.0241	0.0145	0.0324	1.5237	3.1395	1.7045
15	N-acetylthreonine	Amino Acid	Glycine, Serine and Threonine Metabolism	33939	LC/MS Polar	100001274	1700	160.062	17093-74-2	152204	3841173			0.3451	0.5378	0.4549	1.5856	1.4622	1.742	0.2481	0.2486	0.2325	2.461	2.3866	1.984
197	N-acetyltryptophan	Amino Acid	Tryptophan Metabolism	33959	LC/MS Neg	100001254	2630	245.093	1218-34-4	700653	610602	C03137	HMDB13713	1.9145	2.0889	1.6264	8.723	8.4114	11.964	0.3736	0.3479	0.2474	0.285	0.3432	0.2584
115	N-acetyltyrosine	Amino Acid	Phenylalanine and Tyrosine Metabolism	32390	LC/MS Neg	100001104	1680	222.077	537-55-3	68310	61606		HMDB00866				0.9047	1	1.0841
282	N-acetylvaline	Amino Acid	Leucine, Isoleucine and Valine Metabolism	1591	LC/MS Neg	1084	1704	158.082	96-81-1	66789	60154		HMDB11757	1.1847	1.242	1.0026	3.1966	3.7892	3.8843	0.9974	0.6666	0.7143	0.9589	0.8315	0.4442
348	N-alpha-acetylornithine	Amino Acid	Urea cycle; Arginine and Proline Metabolism	32984	LC/MS Pos Early	100000285	2000	175.108	6205-08-09	439232	388369	C00437	HMDB03357	0.1523	0.1618	0.2139	1.7861	2.3199	2.2367
2615	N-carbamoylaspartate	Nucleotide	Pyrimidine Metabolism, Orotate containing	1594	LC/MS Polar	1108	3800	175.036	923-37-5	93072	4573859	C00438	HMDB00828	5.2092	7.2693	7.8382	0.2921			1	0.5787	0.3291
346	N-delta-acetylornithine	Amino Acid	Urea cycle; Arginine and Proline Metabolism	43249	LC/MS Pos Early	100004523	1877	175.108		9920500	8096135			0.4921	0.3699	0.5183	1.4817	1.8843	1.6487
298	N-formylmethionine	Amino Acid	Methionine, Cysteine, SAM and Taurine Metabolism	2829	LC/MS Neg	194	1543.8	176.039	4289-98-9	439750	388809	C03145	HMDB01015	1.5885	1.7559	1.8235	2.6835	3.1253	3.4347	0.3299	0.271	0.2759	0.4115	0.2769	0.307
191	N-formylphenylalanine	Amino Acid	Phenylalanine and Tyrosine Metabolism	48433	LC/MS Neg	100006056	2336	192.067	13200-85-6	759256	663938			1.9975		1.4035	21.837	24.915	30.982	0.6092	0.3211	1	0.7806	0.3078	0.4992
1235	N-palmitoyl glycine	Lipid	Fatty Acid Metabolism(Acyl Glycine)	42092	LC/MS Neg	100003686	5580	312.254	2441-41-0	151008	133100			5.6452	4.2802	3.3137	1.6008	1.4764	1.2755	0.7245	0.187	0.5955	0.1202	0.2113	0.2685
2603	N1-methylguanosine	Nucleotide	Purine Metabolism, Guanine containing	31609	LC/MS Neg	100001122	1915	296.1	2140-65-0	96373	86996		HMDB01563	2.0479	1.11	1.3734	3.0275	3.9223	4.388	0.8232	0.89	0.7531	0.8395	0.3	0.3609
2604	N2-methylguanosine	Nucleotide	Purine Metabolism, Guanine containing	35133	LC/MS Neg	100001467	1988	296.1	2140-77-4	3035422	2299669		HMDB05862	1.1762	1.3872	1.3608	0.7387	1.1209	0.8791	1.2052	1.1282	0.5682	0.8517	0.6729	0.8411
2659	N4-acetylcytidine	Nucleotide	Pyrimidine Metabolism, Cytidine containing	35130	LC/MS Pos Early	100001413	1681	286.103	3768-18-1	107461	96702		HMDB05923	1.557	1.8078	1.7561	1.323	2.2568	1.8975	0.6506	0.677	0.5981	0.5358	0.4592	0.4598
79	N6,N6,N6-trimethyllysine	Amino Acid	Lysine Metabolism	1498	LC/MS Pos Early	189	2825	189.16	23284-33-5	440120	140379	C03793	HMDB01325	0.1076	0.0769	0.1541	1.8459	2.2262	2.1031
2571	N6,N6-dimethyladenosine	Nucleotide	Purine Metabolism, Adenine containing	42081	LC/MS Pos Early	100003867	2415	296.135	2620-62-4	348206	309033			1.4283	1.377	1.9275	1.4078	1.4869	1.5709	0.623	0.4658	0.4942	0.4678	0.3568	0.2902
77	N6-acetyllysine	Amino Acid	Lysine Metabolism	36752	LC/MS Neg	100001734	1059	187.109	692-04-6	92832	83801	C02727	HMDB00206	1		0.9081	2.4417	3.945	3.2647	0.6535		0.4905
2579	N6-carbamoylthreonyladenosine	Nucleotide	Purine Metabolism, Adenine containing	35157	LC/MS Pos Early	100001415	2008	413.142	24719-82-2	161466	141829		HMDB41623	1.7687	1.6331	1.7236	2.3042	2.8376	2.7865	0.3422	0.3669	0.2533	0.2918	0.2535	0.2224
985	N6-carboxymethyllysine	Carbohydrate	Advanced Glycation End-product	36713	LC/MS Pos Early	100001768	2592	205.118	5746-04-03		11217184			0.9868	1	0.9605	4.2826	4.5544	4.2982			0.0638
2570	N6-methyladenosine	Nucleotide	Purine Metabolism, Adenine containing	37114	LC/MS Pos Early	213	2264	282.12	1867-73-8	102175	92307		HMDB04044	1.4501	1.4174	1.5605	1.7122	2.0936	2.4312	0.5826	0.5473	0.5278	0.4184	0.3466	0.3465
2588	N6-succinyladenosine	Nucleotide	Purine Metabolism, Adenine containing	48130	LC/MS Neg	100001664	980	382.1	4542-23-8				HMDB00912	1.2985	2.0116	2.5033	1.7273	1	1.2112	0.376	0.4094	0.233	0.0725	0.075
2681	nicotinamide	Cofactors and Vitamins	Nicotinate and Nicotinamide Metabolism	594	LC/MS Pos Early	432	1942	123.055	98-92-0	936	911	C00153	HMDB01406	0.9717	0.7329	0.9074	1.4857	1.1149	1.4178	0.945	0.801	1.0607	1.0147	1.1046	0.9853
2685	nicotinamide adenine dinucleotide (NAD+)	Cofactors and Vitamins	Nicotinate and Nicotinamide Metabolism	5278	LC/MS Neg	1310	1434	662.102	53-84-9	5893	5681	C00003	HMDB00902	0.9959	1.0182	1.0041	1.5199	1.7201	1.5977	0.5417	0.5202	0.7125	1.0997	0.6693	0.7711
2686	nicotinamide adenine dinucleotide reduced (NADH)	Cofactors and Vitamins	Nicotinate and Nicotinamide Metabolism	31475	LC/MS Polar	428	3375.3	664.117	58-68-4;606-68-8	439153	388299	C00004	HMDB01487								0.8035	0.8528		1.1472	1.2963
2683	nicotinamide ribonucleotide (NMN)	Cofactors and Vitamins	Nicotinate and Nicotinamide Metabolism	22152	LC/MS Pos Early	1312	766	335.064	1094-61-7	14180	13553	C00455	HMDB00229	1.2009	1.3469	1.0275	1.6541	1.2574	1.4286	0.9725	0.708	0.6288	0.4446	0.4188	0.3365
2684	nicotinamide riboside	Cofactors and Vitamins	Nicotinate and Nicotinamide Metabolism	33013	LC/MS Pos Early	100001310	2040	255.098	1341-23-7	439924		C03150	HMDB00855	0.9413	0.9584	1.0416	0.7228	0.6573	0.6869	1.1114	1.1737	0.8809	1.4812	1.9758	2.463
2678	nicotinate	Cofactors and Vitamins	Nicotinate and Nicotinamide Metabolism	1504	LC/MS Pos Early	567	1673	124.039	59-67-6	938	913	C00253	HMDB01488	1.3869	0.5401	1.5033	6.5965	10.2368	6.4333	0.0847	0.3558	0.2123	0.858	0.5284	1.142
2690	nicotinate adenine dinucleotide (NAAD+)	Cofactors and Vitamins	Nicotinate and Nicotinamide Metabolism	15725	LC/MS Neg	100000118	1200	663.086	6450-77-7;104809-30-5	25246170				1.673	2.0675	1.7333	1.7614	1.5744	1.5057	0.4841	0.2989	0.4317	0.4943	0.3896	0.3471
2679	nicotinate ribonucleoside	Cofactors and Vitamins	Nicotinate and Nicotinamide Metabolism	33471	LC/MS Pos Early	100001316	1536	256.082	2625-49-2	161234	141635	C05841	HMDB06809	1.504	1.3736	1.2024	0.4242	0.3746	0.353	0.9254	0.9644	0.817	1.6645	1.6368	1.0356
2680	nicotinic acid mononucleotide (NaMN)	Cofactors and Vitamins	Nicotinate and Nicotinamide Metabolism	32461	LC/MS Polar	100001058	4323.7	334.033	321-02-8	5288991	108821	C01185	HMDB01132									1.0975	1.4327	0.9025	0.8805
19	O-acetylhomoserine	Amino Acid	Glycine, Serine and Threonine Metabolism	31539	LC/MS Polar	100001129	1850	160.062	7540-67-2	439389	388506	C01077		0.1765	0.2216	0.135	0.0061	0.0126	0.0128	2.6669	2.0615	1.7784	4.652	3.778	3.4448
11	O-acetylserine	Amino Acid	Glycine, Serine and Threonine Metabolism	15947	LC/MS Pos Early	100000286	1370	148.06	66638-22-0	99478	89874	C00979	HMDB03011	0.5327	1	0.9845	1.1162	0.6368	1.9406		0.0249	0.0361	1.8297	2.375	1.2846
23	O-methylthreonine	Amino Acid	Glycine, Serine and Threonine Metabolism	21059	LC/MS Pos Early	100000957	2075	134.081	4144-02-09	2724875	20074666			0.0405	0.0395	0.0331	0.0125	0.0131	0.0108	2.0095	1.9595	2.0742	12.5635	31.8698	12.6111
165	O-methyltyrosine	Amino Acid	Phenylalanine and Tyrosine Metabolism	37451	LC/MS Pos Early	100002078	2790	196.097	1080-06-4	76957	69406			1.6562	1.961	2.1454	1.7688	1.8796	2.1854	0.3438	0.2621	0.2819	0.1504	0.1172	0.1413
164	o-Tyrosine	Amino Acid	Phenylalanine and Tyrosine Metabolism	43392	LC/MS Pos Early	100004290	2772	182.081	2370-61-8	91482	82607			1	1.0761	0.7853	3.6747	3.376	3.2761		0.0867		0.1051		0.0686
1390	oleoyl ethanolamide	Lipid	Endocannabinoid	38102	LC/MS Neg	1137	6200	324.291	11-58-0;111-58-0	5283454	4446574		HMDB02088	2.2357	1.8198	1.1562	0.7834	0.8438	0.7725
2617	orotate	Nucleotide	Pyrimidine Metabolism, Orotate containing	1505	LC/MS Polar	445	1638.1	155.01	50887-69-9	967	942	C00295	HMDB00226	5.9416	3.9017	6.238	1.3261	1.1156	0.8844	0.0931	0.051		0.0894	0.0718
2718	oxalate (ethanedioate)	Cofactors and Vitamins	Ascorbate and Aldarate Metabolism	20694	LC/MS Polar	100000841	3803	88.988	144-62-7	971	946	C00209	HMDB02329	1.2625	1.369	2.7759	1.1122	0.9405	1.0452	0.8206	0.9927	0.9193	0.7017	0.8487	1.0073
131	p-cresol sulfate	Amino Acid	Phenylalanine and Tyrosine Metabolism	36103	LC/MS Neg	100001315	2890	187.007	3233-57-7	4615423	3806480	C01468	HMDB11635				0.9791	1.3826	1
1027	palmitate (16:0)	Lipid	Long Chain Fatty Acid	1336	LC/MS Neg	424	5618	255.233	57-10-3	985	960	C00249	HMDB00220	1.6167	1.2274	1.0324	2.0467	1.319	1.479	0.9676	0.8229	0.865	0.5736	0.5726	0.6557
1028	palmitoleate (16:1n7)	Lipid	Long Chain Fatty Acid	33447	LC/MS Neg	452	5475	253.217	373-49-9	445638	393216	C08362	HMDB03229	2.519	2.4441	2.22	2.0076	1.3292	1.4346	0.6708	0.6517	0.6237	0.536	0.5745	0.5917
1393	palmitoyl ethanolamide	Lipid	Endocannabinoid	38165	LC/MS Neg	1489	6100	298.275	544-31-0	4671	4509	C16512	HMDB02100	4.2275	3.5609	2.3676	1.5501	1.3325	1.2987	0.6459	0.4582	0.5893	0.5014	0.6791	0.7013
2706	pantothenate	Cofactors and Vitamins	Pantothenate and CoA Metabolism	1508	LC/MS Neg	1024	1498.7	218.103	137-08-6	6613	6361	C00864	HMDB00210	1.8726	2.4566	3.897	36.9208	44.3968	45.6414	0.0695	0.0588	0.0566	0.0837	0.1274	0.1088
1026	pentadecanoate (15:0)	Lipid	Long Chain Fatty Acid	1361	LC/MS Neg	980	5521	241.217	1002-84-2;10002-84-2	13849	13249	C16537	HMDB00826	0.6239	0.6698	0.5076	2.2765	0.6773	1.4673	1.4421	1.4932	1.0837	0.9163	0.6869	1.102
108	phenethylamine	Amino Acid	Phenylalanine and Tyrosine Metabolism	12142	LC/MS Pos Early	1207	3065	122.096	64-04-0	1001	13856352	C05332	HMDB02017				1.3651	0.9061	1
109	phenylacetate	Amino Acid	Phenylalanine and Tyrosine Metabolism	15958	LC/MS Neg	100000011	2110.8	135.045	103-82-2	999	10181341	C07086	HMDB00209	1.3526	1.3818	1.5031	2.8777	3.1837	2.1696	0.4397	0.5709	0.6474	0.2267	0.1678	0.1199
101	phenylalanine	Amino Acid	Phenylalanine and Tyrosine Metabolism	64	LC/MS Pos Early	460	2878	166.086	63-91-2	6140	5910	C00079	HMDB00159	1.4098	1.4121	1.5062	3.5383	3.6077	3.8901	0.5901	0.524	0.4932	0.5902	0.4997	0.4428
642	phenylalanylalanine	Peptide	Dipeptide	41374	LC/MS Pos Early	100003589	2909	237.123	3918-87-4	6993123;5488196	4589716			1.8364	1.5118	1.1931	0.1705	0.1607	0.149	1.6901	1.7984	1.9216	0.735	0.8038	0.8069
646	phenylalanylglycine	Peptide	Dipeptide	41370	LC/MS Pos Early	100003588	2898	223.108	721-90-4	98207	88678			1.6643	1.7264	1.872	0.4688	0.5411	0.466	1.3113	1.3408	1.4228	0.6449	0.6887	0.6638
106	phenyllactate (PLA)	Amino Acid	Phenylalanine and Tyrosine Metabolism	22130	LC/MS Neg	100000774	2208	165.056	828-01-3	3848	3715	C05607	HMDB00779	0.733	0.7299	0.7835	1.4115	1.2165	1.5304
105	phenylpyruvate	Amino Acid	Phenylalanine and Tyrosine Metabolism	566	LC/MS Polar	241	845	163.04	156-06-9	997	972	C00166	HMDB00205	1.641	2.9035	3.8497	5.279	3.5178	3.2355	0.3324	0.359	0.2752	0.2841	0.1745	0.1948
1012	phosphate	Energy	Oxidative Phosphorylation	42109	LC/MS Neg	461	608	96.9696	7664-38-2	1061	1032	C00009	HMDB01429	0.9596	0.9811	1.0917	1.1159	1.2684	1.1085	1.0189	0.9395	1.0635	0.9106	0.9448	0.9284
820	phosphoenolpyruvate (PEP)	Carbohydrate	Glycolysis, Gluconeogenesis, and Pyruvate Metabolism	597	LC/MS Neg	463	587.3	166.975	10526-80-4	1005	980	C00074	HMDB00263	0.8929	0.7703	0.6945	0.2414	0.3185	0.3087	1.1858	1.6471	1.5017	1.288	1.1071	1.1531
1440	phosphoethanolamine	Lipid	Phospholipid Metabolism	1600	LC/MS Pos Early	1026	700	142.026	1071-23-4	1015	990	C00346	HMDB00224	0.6937	0.6051	1.1307	8.0615	4.7071	5.6542	1.746	0.9436	1.0564	0.7753	0.5688	0.7321
2708	phosphopantetheine	Cofactors and Vitamins	Pantothenate and CoA Metabolism	15504	LC/MS Neg	100000328	1596.9	357.089	NA	987	103123	C01134	HMDB01416	1.4449	1.3947	1.5962	0.6959	0.596	0.7914	1.2041	0.9324	0.6036	1.0402	1.2908	0.9598
17	phosphothreonine	Amino Acid	Glycine, Serine and Threonine Metabolism	37453	LC/MS Pos Early	100002076	605	200.032	27530-80-9	1016	991	C12147		0.5342	0.6357	0.4935	1.3643	1.465	1.4487	0.6102	0.5806	0.5807	6.0033	5.7196	4.2665
3126	phytanate	Xenobiotics	Food Component/Plant	598	LC/MS Neg	466	5908	311.296	14721-66-5	26840	10140204	C01607	HMDB00417,HMDB00801,HMDB00553	3.6235	2.9221	2.2439	1.5583	1	1.0759	0.5023	0.244	0.4543	0.2821	0.4613
1727	phytosphingosine	Lipid	Sphingolipid Metabolism	1510	LC/MS Pos Late	469	1367	318.3	554-62-1	122121	21238683	C12144	HMDB04610	1.909	1.6144	1.7691	4.3832	4.8331	4.6145	0.2998	0.2769	0.3117	0.3488	0.3856	0.3758
1150	pimelate (heptanedioate)	Lipid	Fatty Acid, Dicarboxylate	15704	LC/MS Polar	100000101	2745	159.066	111-16-0	385	376	C02656	HMDB00857				1.167	0.8784	1
93	pipecolate	Amino Acid	Lysine Metabolism	1444	LC/MS Pos Early	1025	2200	130.086	4043-87-2	849	826	C00408	HMDB00070	1.7277	1.4434	1.2356	5.5633	5.4839	5.6427	0.5587	0.3844	0.5551	0.7644	0.5984	0.2829
334	proline	Amino Acid	Urea cycle; Arginine and Proline Metabolism	1898	LC/MS Pos Early	480	1603	116.071	147-85-3	145742	128566	C00148	HMDB00162	1.744	1.207	1.6587	5.9576	7.5389	6.2917	0.5532	0.412	0.4463	0.793	0.7855	0.5668
663	prolylglycine	Peptide	Dipeptide	40703	LC/MS Pos Early	100003674	2136	173.092	2578-57-6	7408076;6426709	4932143			1	1.1186	1.7126	1.8007	1.98	2.072	0.4826	0.3563	0.4603	0.1264		0.1568
1225	propionyl CoA	Lipid	Fatty Acid Metabolism (also BCAA Metabolism)	46323	LC/MS Neg	100000355	2009	410.563	108321-21-7	92753	83731	C00100	HMDB01275	0.9813	1	1.4802
2631	pseudouridine	Nucleotide	Pyrimidine Metabolism, Uracil containing	33442	LC/MS Neg	821	1100	243.062	1445-07-4	15047	21403010	C02067	HMDB00767	1.5807	1.4675	1.5666	2.092	2.844	3.5167	0.5325	0.4164	0.3934	0.2504	0.265	0.2483
2745	pterin	Cofactors and Vitamins	Pterin Metabolism	43023	LC/MS Pos Early	100004216	1805	164.057	22363-60-4	73000	65806	C00715	HMDB00802	2.073	0.5146	1.9151	0.23	1.2732	0.2588	3.1131	0.532	3.0697	0.7268	1.6804	0.5347
2782	pyridoxal	Cofactors and Vitamins	Vitamin B6 Metabolism	1651	LC/MS Pos Early	491	2343	168.066	65-22-5	1050	1021	C00250	HMDB01545	1.6996	1.6765	1.5568	1.4185	1.4218	1.7438	0.5815	0.5278	0.5735	0.5567	0.4372	0.4405
2781	pyridoxal phosphate	Cofactors and Vitamins	Vitamin B6 Metabolism	5331	LC/MS Pos Early	492	1367	248.032	41468-25-1	1051	1022	C00018	HMDB01491	0.7794	0.6396	0.7149	0.9178	1.292	1.3112	1.0715	0.8065	0.9285	1.9407	1.8088	1.7299
2779	pyridoxamine	Cofactors and Vitamins	Vitamin B6 Metabolism	2150	LC/MS Pos Early	568	2975	169.097	58052-48-5	1052	1023	C00534	HMDB01431	1.1379	1.1771	1.1861	2.2958	2.2369	2.326	0.8353	0.782	0.8621	0.4413	0.4027	0.338
2780	pyridoxamine phosphate	Cofactors and Vitamins	Vitamin B6 Metabolism	3138	LC/MS Pos Early	493	1932	249.063	529-96-4	1053	1024	C00647	HMDB01555	0.8725	0.6979	0.8613	2.0474	2.7264	2.287	0.8854	0.7367	0.9781	1.1483	1.243	1.0219
2783	pyridoxate	Cofactors and Vitamins	Vitamin B6 Metabolism	31555	LC/MS Neg	100001121	2185	182.046	82-82-6	6723	6467	C00847	HMDB00017	0.5986	0.3767	0.3355	1.0216	1.2101	1.6976	0.1254		1	1.0919	0.3707	1.0683
2778	pyridoxine (Vitamin B6)	Cofactors and Vitamins	Vitamin B6 Metabolism	608	LC/MS Pos Early	936	2442	170.081	58-56-0	1054	1025	C00314	HMDB02075	1.4678	1.4546	1.3571	4.6406	4.7779	4.6679	0.6429	0.4855	0.4711	0.5011	0.4985	0.4082
50	pyroglutamine*	Amino Acid	Glutamate Metabolism	46225	LC/MS Pos Early	100001540	1900	129.066	2353-44-8	134508	118562			0.3712	0.3773	0.4321	1.5679	1.8598	1.82
3213	pyrraline	Xenobiotics	Food Component/Plant	48428	LC/MS Pos Early	100001767	2750	255.134	74509-14-1		19980286						1.2703	0.8326	1
821	pyruvate	Carbohydrate	Glycolysis, Gluconeogenesis, and Pyruvate Metabolism	42582	LC/MS Neg	823	732.4	87.0088	127-17-3	1060	96901	C00022	HMDB00243	1.012	0.8655	0.7987	0.3768	0.5048	0.4195	0.988	1.4811	1.3325	1.5629	1.1249	1.0222
841	ribitol	Carbohydrate	Pentose Metabolism	15772	LC/MS Polar	100000406	1789.6	151.061	488-81-3	6912	10254628	C00474	HMDB00508	0.863	1.051	1.0923	1.471	1.4063	1.2675	0.4809	0.9011	1	0.3046		0.1798
2703	riboflavin (Vitamin B2)	Cofactors and Vitamins	Riboflavin Metabolism	1827	LC/MS Pos Early	500	2292	377.146	83-88-5	493570	431981	C00255	HMDB00244	1.3722	1.2802	1.3573	1.2314	1.2651	1.3188	0.7348	0.733	0.7686	0.5212	0.5807	0.5671
842	ribonate	Carbohydrate	Pentose Metabolism	27731	LC/MS Polar	100001007	2425	165.04	5336-08-03	5460677	4574162	C01685	HMDB00867	0.8485	0.7914	0.788	0.7139	0.8894	0.9806	2.9287	3.0206	2.6227	1.6472	1.2292	1.0194
840	ribose	Carbohydrate	Pentose Metabolism	1471	LC/MS Polar	914	1508.2	195.051	50-69-1	5779	4470639	C00121	HMDB00283	1.1231	0.9113	0.8902	0.6065	0.588	0.6148	1.3715	1.3867	1.4279	1.0403	0.9597	1.0499
831	ribose 1-phosphate	Carbohydrate	Pentose Phosphate Pathway	1763	LC/MS Polar	219	4025	229.012	50-99-7;58459-37-3	439236	388373	C00620	HMDB01489	0.3619	0.2516	0.2361	0.433	0.6815	0.5121	1.3185	1.8018	1.9143	1.3644	1.3468	1.3989
864	ribulose/xylulose	Carbohydrate	Pentose Metabolism	48340	LC/MS Polar	100006122	1400	149.046						0.8949	0.7822	0.6915	0.3294	0.3343	0.2714	1.1955	1.1051	1.4762	1.4228	1.1933	1.2006
304	S-adenosylhomocysteine (SAH)	Amino Acid	Methionine, Cysteine, SAM and Taurine Metabolism	42382	LC/MS Neg	197	1832.4	383.114	979-92-0	439155	16788012	C00021	HMDB00939	0.456	0.5019	0.4771	0.4591	0.4105	0.4732	3.7237	3.4589	3.3967	2.0984	1.4981	1.8363
303	S-adenosylmethionine (SAM)	Amino Acid	Methionine, Cysteine, SAM and Taurine Metabolism	15915	LC/MS Pos Early	1263	3002	399.145	24346-00-7;86867-01-8;86867-0108	34755		C00019	HMDB01185	1.6475	1.2856	1.7742	7.3854	11.8509	10.1091	0.5774	0.7144	0.619	0.5146	0.0822	0.2393
4	sarcosine (N-Methylglycine)	Amino Acid	Glycine, Serine and Threonine Metabolism	1516	LC/MS Pos Early	1023	1280	90.055	107-97-1	1088	1057	C00213	HMDB00271				1.2916	0.7084
833	sedoheptulose-7-phosphate	Carbohydrate	Pentose Phosphate Pathway	35649	LC/MS Neg	100001628	599.6	289.033	2646-35-7	616	596	C05382	HMDB01068	1.7259	2.0449	2.468	0.7417	0.9557	0.9977	1.0023	1.039	1.1625	0.9385	0.7771	0.7649
9	serine	Amino Acid	Glycine, Serine and Threonine Metabolism	1648	LC/MS Pos Early	503	1239	106.05	56-45-1	5951	5736	C00065	HMDB00187	1.0377	1.0886	1.0988	1.6075	1.8926	2.0745	0.6183	0.683	0.5781	0.9413	0.9623	0.8215
372	spermidine	Amino Acid	Polyamine Metabolism	485	LC/MS Pos Early	50	3355	146.165	124-20-9	1102	1071	C00315	HMDB01257	0.6763	0.6936	0.6725	0.2976	0.4976	0.4208	1.421	2.4521	1.8465	1.8129	1.3064	1.4999
1726	sphinganine	Lipid	Sphingolipid Metabolism	17769	LC/MS Pos Late	313	1413	302.305	3102-56-5	3126	3014	C00836	HMDB00269	1.4329	1.2955	1.4043	2.2366	2.4771	2.368	0.6447	0.6639	0.6932	0.6318	0.7045	0.6605
1735	sphingosine	Lipid	Sphingolipid Metabolism	17747	LC/MS Pos Late	297	1393	300.29	123-78-4	5353955	4510275	C00319	HMDB00252	1.2048	1.0464	1.3527	2.6991	2.5853	2.8324	0.7491	0.6402	0.7734	0.9536	0.8967	0.8606
1032	stearate (18:0)	Lipid	Long Chain Fatty Acid	1358	LC/MS Neg	439	5872	283.264	57-11-4	5281	5091	C01530	HMDB00827	1.5672	1.3032	1.0773	1.1088	0.9862	1.0138	1.0202	0.9207	0.9443	0.8584	0.8259	0.9431
1394	stearoyl ethanolamide	Lipid	Endocannabinoid	38625	LC/MS Pos Late	100002254	1787	328.321	111-57-9	27902	25958		HMDB13078	1.8488	2.0643	1.7975	0.785	1.0888	1	0.3192	0.0869	0.18
997	succinate	Energy	TCA Cycle	1437	LC/MS Polar	252	3149	117.019	110-15-6	1110	1078	C00042	HMDB00254	1.2144	1.2384	1.2297	1.9567	1.8224	1.9271	0.7612	0.755	0.7103	0.7856	0.6518	0.6963
3658	succinimide	Xenobiotics	Chemical	41888	LC/MS Polar	100003696	2155	116.035	123-56-8	11439	10955	C07273		1.3173	1.8028	2.1767	3.4655	3.1379	3.569	0.4792	0.3433	0.3861	0.6827	0.5737	0.6217
323	taurine	Amino Acid	Methionine, Cysteine, SAM and Taurine Metabolism	2125	LC/MS Polar	512	2120	124.007	107-35-7	1123	1091	C00245	HMDB00251	0.4096	0.3176	0.4337	1.5663	1.9375	1.843
2767	thiamin (Vitamin B1)	Cofactors and Vitamins	Thiamine Metabolism	5341	LC/MS Pos Early	873	3050	265.112	59-43-8	1130		C00378	HMDB00235	1	0.949	1.0821	1.4224	1.58	1.6925	0.1935	0.1913	0.1465
2769	thiamin diphosphate	Cofactors and Vitamins	Thiamine Metabolism	35670	LC/MS Neg	522	1195.1	423.03	154-87-0	1132	8715	C00068	HMDB01372	1.516	1.4881	1.9486	4.8155	5.0976	5.5867	0.4389	0.5004	0.5119	0.1127	0.1114	0.0813
2768	thiamin monophosphate	Cofactors and Vitamins	Thiamine Metabolism	15798	LC/MS Neg	523	1448	343.064	532-40-1	3382778	2627905	C01081	HMDB02666	1.6716	1.575	1.4152	2.0608	2.5475	2.2694	0.4516	0.4148	0.5848	0.0663	0.0593	0.0814
2716	threonate	Cofactors and Vitamins	Ascorbate and Aldarate Metabolism	27738	LC/MS Polar	100001022	2384	135.03	70753-61-6	151152	133224	C01620	HMDB00943	0.9233	1	1.05	3.5486	4.4914	4.3248	1.0395	0.3208		0.9703	0.6258	0.8177
14	threonine	Amino Acid	Glycine, Serine and Threonine Metabolism	1284	LC/MS Pos Early	564	1514	120.066	72-19-5	6288	6051	C00188	HMDB00167	0.764	0.7492	0.7917	2.5908	2.6169	2.6026	0.538	0.4683	0.5378	1.5128	1.4571	1.2083
703	threonylphenylalanine	Peptide	Dipeptide	31530	LC/MS Pos Early	100001125	3077	267.134	16875-27-7	4099799;4099798	3313819			1.4066	1.3803	1.2029	0.2303		0.2176	1.2045	1	1.1844	0.4562	0.5026	0.5028
2671	thymidine	Nucleotide	Pyrimidine Metabolism, Thymine containing	2183	LC/MS Pos Early	872	1400	243.098	50-89-5	5789	5585	C00214	HMDB00273	1.2258	0.6844	0.8422	7.1825	8.372	13.1717	0.9648	1.0352	1.0693	0.4301	0.2823	0.2205
2667	thymidine 5'-monophosphate	Nucleotide	Pyrimidine Metabolism, Thymine containing	12023	LC/MS Polar	1248	3560	321.049	33430-62-5	9700	10239189	C00364	HMDB01227	0.9226	0.9712	1.0275	1.529	2.1106	2.4137	0.9948	1.1828	1.0052	0.6724	0.5776	0.5094
2672	thymine	Nucleotide	Pyrimidine Metabolism, Thymine containing	604	LC/MS Neg	882	1654	125.036	65-71-4	1135	1103	C00178	HMDB00262	1.0738	0.9617	1.1238	3.6265	4.064	4.4994	0.944	0.824	1.0383	0.6962	0.5022	0.5556
352	trans-4-hydroxyproline	Amino Acid	Urea cycle; Arginine and Proline Metabolism	32306	LC/MS Pos Early	1001	1064	132.066	51-35-4	5810	5605	C01157	HMDB00725	1.0767	1.2717	0.9233	7.1922	5.9573	7.1166	0.3314	0.1636	0.4239			0.1365
62	trans-urocanate	Amino Acid	Histidine Metabolism	607	LC/MS Pos Early	537	2285	139.05	104-98-3	736715	643824	C00785	HMDB00301	0.7014	1.2097	0.6899	4.6531	4.6317	4.9029	1.2668	1.0296	0.9667	0.9704	0.4241	0.6753
2698	trigonelline (N'-methylnicotinate)	Cofactors and Vitamins	Nicotinate and Nicotinamide Metabolism	32401	LC/MS Pos Early	100001092	1388	138.055	535-83-1	5570	5369	C01004	HMDB00875	0.4326	0.4286	0.3947	1.5674	1.646	1.9363
199	tryptamine	Amino Acid	Tryptophan Metabolism	6104	LC/MS Pos Early	1095	3062	161.107	61-54-1	1150	1118	C00398	HMDB00303	1.0256	1.6129	2.233	1.4964	0.9744	1.187	0.0995	0.0882	0.1054	0.1197
196	tryptophan	Amino Acid	Tryptophan Metabolism	54	LC/MS Pos Early	565	2986	205.097	73-22-3	6305	6066	C00078	HMDB00929	1.7335	1.6183	1.8081	6.5558	7.1454	7.048	0.3817	0.3397	0.3582	0.3146	0.3039	0.2792
712	tryptophylglycine	Peptide	Dipeptide	43028	LC/MS Pos Early	100003609	2930	262.119	7360-09-0	263471	231453			1.679	1.2104	1.032				1	0.8191	1.0464	0.6968	0.5267	0.7092
114	tyrosine	Amino Acid	Phenylalanine and Tyrosine Metabolism	1299	LC/MS Pos Early	815	2430	182.081	60-18-4	6057	5833	C00082	HMDB00158	1.598	1.4323	1.7456	3.2985	3.1669	3.6047	0.5677	0.4028	0.3913	0.4289	0.3865	0.3741
3179	tyrosol	Xenobiotics	Food Component/Plant	41515	LC/MS Neg	100003493	2716	137.061	501-94-0	10393	9964	C06044	HMDB04284							1	0.5634	1.2931
727	tyrosylglycine	Peptide	Dipeptide	41375	LC/MS Pos Early	100003598	2439	239.103	673-05-5	259323	227627			1.4395	1.4453	1.3253	0.6638		0.2473	1.0337	1	1.0067	0.3359	0.4204	0.4333
941	UDP-galactose	Carbohydrate	Nucleotide Sugar	15860	LC/MS Polar	100000298	4000	565.048	2956-16-3;91183-98-1;137868-52-1	18068	17069	C00052	HMDB00302	0.6912	1.9061	2.4603	0.5443	0.7442	1.0745	0.8466	0.9037	0.9255	1.1761	1.4513	1.1286
937	UDP-glucose	Carbohydrate	Nucleotide Sugar	32344	LC/MS Polar	1096	3950	565.048	117756-22-6	8629	8308	C00029	HMDB00286	1.3267	1.8527	4.2951	0.5564	0.9208	0.9783	0.9172	0.8146	1.04	0.9309	1.2606	1.0217
942	UDP-glucuronate	Carbohydrate	Nucleotide Sugar	2763	LC/MS Neg	1097	588	579.027	28053-08-9;63700-19-6	17473	16522	C00167	HMDB00935	1.9268	1.8257	2.0868	0.7183	0.8681	0.9747	1.0253	1.3732	1.3015	0.7944	0.7721	0.8887
946	UDP-N-acetylglucosamine	Carbohydrate	Nucleotide Sugar	35162	LC/MS Polar	1249	3708.7	606.074	91183-98-1	445675	17215931	C00043	HMDB00290	1.161	2.751	3.3501	3.7384	4.0333	6.0567	0.6809	0.7433	0.839	0.3035	0.5614	0.2999
2630	uracil	Nucleotide	Pyrimidine Metabolism, Uracil containing	605	LC/MS Pos Early	825	827	113.035	66-22-8	1174	1141	C00106	HMDB00300	1.1953	1.0117	1.3056	2.5373	2.8834	2.9064	0.9883	0.6821	0.7751	0.9012	0.7756	0.6809
2629	uridine	Nucleotide	Pyrimidine Metabolism, Uracil containing	606	LC/MS Pos Early	535	1100	245.077	58-96-8	6029	5807	C00299	HMDB00296	0.9774	0.7096	0.6861	2.3272	2.376	2.6058	1.0065	1.0135	1.0281	0.9935	0.7647	0.7845
2649	uridine 2'-monophosphate (2'-UMP)*	Nucleotide	Pyrimidine Metabolism, Uracil containing	52444	LC/MS Neg	100008975	824	323.029						0.631	1	2.8089	0.3361	1.4863
2626	uridine 3'-monophosphate (3'-UMP)	Nucleotide	Pyrimidine Metabolism, Uracil containing	39764	LC/MS Polar	106	3800	323.029	35170-0-7;35170-03-7	101543	91753	C01368		0.4927	0.5482	0.6955	1.3045	1.5105	2.1102
2623	uridine 5'-diphosphate (UDP)	Nucleotide	Pyrimidine Metabolism, Uracil containing	5345	LC/MS Neg	870	599.5	402.995	21931-53-3	6031	5809	C00015	HMDB00295	1.9023	2.4693	2.8803	1.5064	1.3397	2.519	0.5989	0.6603	0.64	0.4784	0.525	0.4837
2624	uridine 5'-monophosphate (UMP)	Nucleotide	Pyrimidine Metabolism, Uracil containing	2856	LC/MS Polar	869	4150	323.029	3387-36-8	6030	1399139	C00105	HMDB00288	2.7152	2.2692	2.6213	1.0631	1.576	1.2901	0.8686	0.9091	0.9369	0.6442	0.6691	0.5767
2622	uridine 5'-triphosphate (UTP)	Nucleotide	Pyrimidine Metabolism, Uracil containing	33448	LC/MS Neg	871	572	482.961	19817-92-6	6133	5903	C00075	HMDB00285	0.7507	1.5937	1.4734	0.4754	2.2447	1.9899	0.6114				1	0.7455
2628	uridine-2',3'-cyclic monophosphate	Nucleotide	Pyrimidine Metabolism, Uracil containing	37137	LC/MS Neg	75	1090	305.018	40632-52-8	439715	3824355	C02355	HMDB11640	0.9402	1	1.7643
281	valine	Amino Acid	Leucine, Isoleucine and Valine Metabolism	1649	LC/MS Pos Early	566	2479	118.086	72-18-4	6287	6050	C00183	HMDB00883	1.3076	1.2565	1.3733	4.1374	4.4041	4.514	0.548	0.4103	0.3777	0.7435	0.6314	0.5035
741	valylglutamine	Peptide	Dipeptide	42079	LC/MS Pos Early	100003640	2295	246.145	42854-54-6	5253209	4419671			2.1082	2.4342	3.2798	0.8652	0.9694	0.851	1.0306	1.3958	1.4788	0.6246	0.7452	0.7863
742	valylglycine	Peptide	Dipeptide	40475	LC/MS Pos Early	100003641	2444	175.108	686-43-1	136487	120256			1.5143	1.8706	2.4335	1.0669	0.9918	0.9444	0.9294	1.0082	1.0471	0.4805	0.5694	0.5853
745	valylleucine	Peptide	Dipeptide	39994	LC/MS Pos Early	100003210	3138	231.17	22906-55-4	352039	312586			2.0022	2.228	2.6145	0.8377	0.7552	0.5827	1.1874	1.1757	1.1623	0.5938	0.563	0.5867
2543	xanthine	Nucleotide	Purine Metabolism, (Hypo)Xanthine/Inosine containing	3147	LC/MS Polar	1004	2023	151.026	69-89-6	1188	1151	C00385	HMDB00292	1.055	0.9974	1.1219	1.4786	1.4819	1.483	1.0026	0.947	0.9182	0.7673	0.7401	0.8657
2545	xanthosine	Nucleotide	Purine Metabolism, (Hypo)Xanthine/Inosine containing	15136	LC/MS Neg	100000299	1075.3	283.068	146-80-5	64959	58484	C01762	HMDB00299	1.516	1.3858	1.594	0.6053	0.3654	0.6142	1.9824	1.5411	1.8043	0.2619	0.3024	0.4174
2544	xanthosine 5'-monophosphate (xmp)	Nucleotide	Purine Metabolism, (Hypo)Xanthine/Inosine containing	12024	LC/MS Neg	1251	580	363.035	25899-70-1	73323	10463791	C00655	HMDB01554	1.147	1.6877	1.5828	0.8404	1	1.1465	0.5182	0.6706	0.6167

## Sheet: ScaledImpData (cells)
													SAMPLE_NAME	IFRE-00682	IFRE-00683	IFRE-00684	IFRE-00685	IFRE-00686	IFRE-00687	IFRE-00688	IFRE-00689	IFRE-00690	IFRE-00691	IFRE-00692	IFRE-00693
													SAMPLE_ID	2367619	2367620	2367621	2367622	2367623	2367624	2367625	2367626	2367627	2367628	2367629	2367630
													CLIENT_IDENTIFIER	1	2	3	7	8	9	13	14	15	19	20	21
													BRADFORD_PROTEIN	21.602	19.171	23.524	23.554	22.484	24.275	15.085	13.584	13.938	11.618	11.34	11.661
													GENOTYPE	WT	WT	WT	WT	WT	WT	WT	WT	WT	WT	WT	WT
													GROUP_NUMBER	1	1	1	2	2	2	3	3	3	4	4	4
													TIME_POINT	2.5h	2.5h	2.5h	5h	5h	5h	6h	6h	6h	12h	12h	12h
													TREATMENT	Rich medium	Rich medium	Rich medium	Rich medium	Rich medium	Rich medium	Minimal medium	Minimal medium	Minimal medium	Minimal medium	Minimal medium	Minimal medium
													TREATMENT2	RM	RM	RM	RM	RM	RM	MM	MM	MM	MM	MM	MM
PATHWAY_SORTORDER	BIOCHEMICAL	SUPER_PATHWAY	SUB_PATHWAY	COMP_ID	PLATFORM	CHEMICAL_ID	RI	MASS	CAS	PUBCHEM	CHEMSPIDER	KEGG	Group HMDB_ID	RM_2.5h	RM_2.5h	RM_2.5h	RM_5h	RM_5h	RM_5h	MM_6h	MM_6h	MM_6h	MM_12h	MM_12h	MM_12h
1670	1-(1-enyl-palmitoyl)-2-oleoyl-GPE (P-16:0/18:1)*	Lipid	Plasmalogen	52477	LC/MS Pos Late	100009005	2600	702.543			24769228			1	0.9166	1.3391	0.9166	0.9166	0.9166	0.9166	0.9166	0.9166	0.9166	0.9166	0.9166
1681	1-(1-enyl-palmitoyl)-GPE (P-16:0)*	Lipid	Lysoplasmalogen	39270	LC/MS Pos Late	100003000	1558	438.298			10471193			0.286	0.3234	0.5093	4.6585	4.481	4.9723	0.8522	0.6677	0.6628	1.1478	1.1724	1.2515
380	1-methylguanidine	Amino Acid	Guanidino and Acetamido Metabolism	48114	LC/MS Pos Early	100000715	2149	74.0713	22661-87-6	10111	28576	C02294	HMDB01522	0.4697	0.7023	0.6246	1.5165	1.2977	1.5211	0.4697	0.4697	0.4697	0.4697	0.4697	0.4697
57	1-methylhistidine	Amino Acid	Histidine Metabolism	30460	LC/MS Pos Early	100001051	2755	170.092	332-80-9	92105	83153	C01152	HMDB00001	0.3335	0.309	0.354	1.646	1.8905	2.0923	0.309	0.309	0.309	0.309	0.309	0.309
1576	1-oleoyl-GPC (18:1)	Lipid	Lysolipid	48258	LC/MS Pos Late	100001272	1540	522.355	19420-56-5	16081932	17240641		HMDB02815	0.8727	1.0776	1	0.8727	0.8727	0.8727	0.8727	0.8727	0.8727	0.8727	0.8727	0.8727
1612	1-oleoyl-GPE (18:1)	Lipid	Lysolipid	35628	LC/MS Pos Late	100001569	1554	480.308	89576-29-4	9547071	7826021		HMDB11506	0.9307	1	1.0836	0.9307	0.9307	0.9307	0.9307	0.9307	0.9307	0.9307	0.9307	0.9307
1474	1-palmitoyl-2-arachidonoyl-GPE (16:0/20:4)*	Lipid	Phospholipid Metabolism	52464	LC/MS Pos Late	100008990	2198	740.522		9546800	7825750		HMDB05323	2.1437	2.0487	1.7833	0.1733	0.2167	0.1615	0.1615	0.1615	0.1615	0.1615	0.1615	0.1615
1520	1-palmitoyl-2-linoleoyl-glycerol (16:0/18:2)*	Lipid	Phospholipid Metabolism	52633	LC/MS Pos Late	100009052	3080	610.541		9543695	7822645		HMDB05207,HMDB07103	1.7335	1	1.0879	0.0244	0.0244	0.0376	0.0244	0.0244	0.0244	0.0244	0.0244	0.0244
1476	1-palmitoyl-2-linoleoyl-GPE (16:0/18:2)	Lipid	Phospholipid Metabolism	42449	LC/MS Pos Late	100001870	2275	716.522		9546747	7825697		HMDB05322	2.1016	2.0164	1.7463	0.2252	0.2333	0.2537	0.2252	0.2252	0.2252	0.2252	0.2252	0.2252
1461	1-palmitoyl-2-linoleoyl-GPI (16:0/18:2)	Lipid	Phospholipid Metabolism	52450	LC/MS Polar	1528	910	833.518			21403024			1.1524	1	0.6071	0.6071	0.6071	0.6071	0.6071	0.6071	0.6071	0.6071	0.6071	0.6071
1469	1-palmitoyl-2-oleoyl-GPE (16:0/18:1)	Lipid	Phospholipid Metabolism	19263	LC/MS Pos Late	1526	2509	718.538	26662-94-2	5283496	4446615		HMDB05320	2.1904	2.1347	1.6946	0.3054	0.2947	0.3039	0.2947	0.2947	0.2947	0.2947	0.2947	0.2947
1497	1-palmitoyl-2-oleoyl-GPI (16:0/18:1)*	Lipid	Phospholipid Metabolism	52669	LC/MS Polar	100009066	893	835.534			24767668			1.3744	1	0.5805	0.5805	0.5805	0.5805	0.5805	0.5805	0.5805	0.5805	0.5805	0.5805
1528	1-palmitoyl-2-oleoyl-GPS (16:0/18:1)	Lipid	Phospholipid Metabolism	19261	LC/MS Polar	1531	917	760.513	40290-44-6	5283499	4446618	C13880		1.321	1	0.5637	0.5637	0.5637	0.5637	0.5637	0.5637	0.5637	0.5637	0.5637	0.5637
1521	1-palmitoyl-3-linoleoyl-glycerol (16:0/18:2)*	Lipid	Phospholipid Metabolism	52634	LC/MS Pos Late	100009055	3197	610.541						2.6817	1.8816	2.0342	0.0952	0.1088	0.1184	0.0952	0.0952	0.0952	0.0952	0.0952	0.0952
1568	1-palmitoyl-GPC (16:0)	Lipid	Lysolipid	33955	LC/MS Pos Late	100001263	1525	496.34	17364-16-8	86554	78064		HMDB10382	0.7056	1	1.0791	0.7056	0.7056	0.7056	0.7056	0.7056	0.7056	0.7056	0.7056	0.7056
1607	1-palmitoyl-GPE (16:0)	Lipid	Lysolipid	35631	LC/MS Polar	100001567	921	452.278		9547069	7826019		HMDB11503	1.112	1.1515	1.3836	2.6341	2.1109	2.6147	0.7449	0.7039	0.888	0.5386	0.6889	0.5471
1630	1-palmitoyl-GPI (16:0)*	Lipid	Lysolipid	35305	LC/MS Neg	100001655	5564	571.289					HMDB61695	0.8577	0.8577	1.1423	0.8577	0.8577	0.8577	0.8577	0.8577	0.8577	0.8577	0.8577	0.8577
1656	1-palmitoyl-GPS (16:0)*	Lipid	Lysolipid	46130	LC/MS Neg	100005805	5572	496.268		9547100	7826050			1.0385	0.6779	1	0.6779	0.6779	0.6779	0.6779	0.6779	0.6779	0.6779	0.6779	0.6779
1692	1-pentadecanoylglycerol (15:0)	Lipid	Monoacylglycerol	47898	LC/MS Neg	100001431	6200	241.217		190750	165667			0.9346	0.6004	1.0654	1.4886	1.3778	0.6057	0.6004	0.6004	0.6004	0.6004	0.6004	0.6004
1473	1-stearoyl-2-oleoyl-GPE (18:0/18:1)	Lipid	Phospholipid Metabolism	42448	LC/MS Pos Late	100001856	2858	746.569						1.2101	0.9772	1	0.9772	0.9772	0.9772	0.9772	0.9772	0.9772	0.9772	0.9772	0.9772
1574	1-stearoyl-GPC (18:0)	Lipid	Lysolipid	33961	LC/MS Pos Late	100001271	1606	524.371	19420-57-6	497299	435389		HMDB10384	1	1.1523	1.2723	0.1137	0.1137	0.1913	0.1137	0.1137	0.1137	0.1137	0.1137	0.1137
1610	1-stearoyl-GPE (18:0)	Lipid	Lysolipid	42398	LC/MS Pos Late	100001461	1626	482.324	69747-55-3	9547068	7826018		HMDB11130	1.5924	2.0965	2.0881	0.3661	0.3941	0.4076	0.3661	0.3661	0.3661	0.3661	0.3661	0.3661
1633	1-stearoyl-GPI (18:0)	Lipid	Lysolipid	19324	LC/MS Neg	100000656	5794.3	599.32	796963-93-4		21403067		HMDB61696	0.7344	1	1.0867	0.7344	0.7344	0.7344	0.7344	0.7344	0.7344	0.7344	0.7344	0.7344
1643	1-stearoyl-GPS (18:0)*	Lipid	Lysolipid	45966	LC/MS Neg	100004327	5800	524.299		9547101	7826051			0.8671	1	1.2784	0.8671	0.8671	0.8671	0.8671	0.8671	0.8671	0.8671	0.8671	0.8671
1031	10-heptadecenoate (17:1n7)	Lipid	Long Chain Fatty Acid	33971	LC/MS Neg	100001278	5555	267.233	29743-97-3	5312435	4471860		HMDB60038	2.0781	2.0179	1.5284	1.9881	1.2333	1.4914	0.7459	0.3097	0.7394	0.7667	0.6511	0.657
1125	12-methyltridecanoic acid	Lipid	Fatty Acid, Branched	38292	LC/MS Neg	100002336	5414.8	227.202	2724-57-4	520298	453842			0.4009	0.4605	0.4357	1	0.5928	0.3626	0.3626	1.7793	2.538	1.1715	1.6504	1.1835
1126	13-methylmyristic acid	Lipid	Fatty Acid, Branched	38293	LC/MS Neg	100002344	5499	241.217	2485-71-4	151014	133106			0.9881	0.6624	0.841	2.7504	1.9281	1.5959	1.745	0.9028	1.6454	0.6223	1.0119	0.6908
1129	15-methylpalmitate	Lipid	Fatty Acid, Branched	38768	LC/MS Neg	100002945	5695	269.249		17903417				3.7268	1.6091	2.2562	2.7475	2.5496	2.1808	0.3602	0.236	0.3909	0.1493	0.2062	0.1581
1132	17-methylstearate	Lipid	Fatty Acid, Branched	38296	LC/MS Neg	100002356	5993	297.28	2724-59-6	3083779	2340933			2.0926	1.2375	1.6286	1.1171	1.0259	1.1891	0.7273	0.5311	0.9741	0.3263	0.814	0.6153
2584	2'-deoxyadenosine	Nucleotide	Purine Metabolism, Adenine containing	1553	LC/MS Pos Early	211	2252	252.109	16373-93-6	13730	13135	C00559	HMDB00101	1.2751	1.276	1.3529	1.7094	2.112	2.8541	0.7149	0.6951	0.7249	0.5078	0.4019	0.352
2583	2'-deoxyadenosine 3'-monophosphate	Nucleotide	Purine Metabolism, Adenine containing	40663	LC/MS Pos Early	100003420	1240	332.075	102832-10-0	1467	1423			0.7395	0.7395	0.7395	0.7395	1	1.8214	0.7395	0.7395	0.7395	0.7395	0.7395	0.7395
2581	2'-deoxyadenosine 5'-diphosphate	Nucleotide	Purine Metabolism, Adenine containing	15116	LC/MS Neg	1228	1050	410.027	72003-83-9	188966	164196	C00206	HMDB01508	1.2392	1.7228	2.0273	3.2085	4.4423	5.9876	0.7608	0.5767	0.5633	0.239	0.3708	0.1986
2582	2'-deoxyadenosine 5'-monophosphate	Nucleotide	Purine Metabolism, Adenine containing	46333	LC/MS Neg	100000485	1315	330.061	653-63-4	12599	601	C00360	HMDB00905	0.9101	0.9892	0.9007	1.4348	1.8261	1.6417	1.0108	1.7409	1.1671	0.8157	0.7464	0.7495
2665	2'-deoxycytidine	Nucleotide	Pyrimidine Metabolism, Cytidine containing	15949	LC/MS Pos Early	100000125	2193	228.098	951-77-9	13711	13117	C00881	HMDB00014	0.9809	0.9981	0.9447	2.475	4.0723	4.4768	1.0019	1.1092	1.1505	0.5454	0.4186	0.4109
2663	2'-deoxycytidine 5'-monophosphate	Nucleotide	Pyrimidine Metabolism, Cytidine containing	533	LC/MS Pos Early	298	975	308.064	1032-65-1	13945	5414501	C00239	HMDB01202	0.9543	1.0326	0.908	1.197	1.5395	1.7149	0.9695	1.2454	1.0305	0.6173	0.5022	0.4719
2613	2'-deoxyguanosine	Nucleotide	Purine Metabolism, Guanine containing	1411	LC/MS Pos Early	348	1890	268.104	961-07-9	187790	163230	C00330	HMDB00085	1.4062	1.5894	1.7572	3.1172	4.4998	6.1202	0.5741	0.5938	0.5803	0.3113	0.2351	0.2041
2612	2'-deoxyguanosine 3'-monophosphate	Nucleotide	Purine Metabolism, Guanine containing	41916	LC/MS Neg	100003423	774	346.056	102814-03-9	4480652	3678620			1.677	1.6718	1.7951	1.491	1.7435	1.6094	0.4805	0.509	0.4002	0.2076	0.199	0.2351
2611	2'-deoxyguanosine 5'-monophosphate (dGMP)	Nucleotide	Purine Metabolism, Guanine containing	35662	LC/MS Pos Early	100001546	950	348.07	902-04-5	65059	625	C00362	HMDB01044	0.9353	0.9787	0.9524	1.6031	2.223	2.2859	1.0213	1.2409	1.0558	0.6191	0.5475	0.441
2643	2'-deoxyuridine	Nucleotide	Pyrimidine Metabolism, Uracil containing	52602	LC/MS Neg	536	1586	227.067	951-78-0	13712	13118	C00526	HMDB00012	1.0395	0.5962	0.4735	4.1363	4.9501	6.6968	1.1701	0.9342	1.2962	0.9605	0.6719	0.5058
2642	2'-deoxyuridine 5'-monophosphate	Nucleotide	Pyrimidine Metabolism, Uracil containing	12020	LC/MS Polar	1225	3701.8	307.034	42155-08-8	65063	18555972	C00365	HMDB01409	0.1462	0.1518	0.1462	0.2141	0.3844	0.6227	1	2.0868	1.4939	2.2581	1.3984	1.4645
2572	2'-O-methyladenosine	Nucleotide	Purine Metabolism, Adenine containing	42607	LC/MS Pos Early	100004047	2375	282.12	2140-79-6	102213	92344			0.6397	0.8964	0.6799	1.1036	1.2627	1.2513	0.6397	0.6397	0.6397	0.6397	0.6397	0.6397
2960	2,3-dihydroxyisovalerate	Xenobiotics	Food Component/Plant	38276	LC/MS Polar	100002417	1050	133.051	1756-18-9	677	657	C04039	HMDB12141	1.5246	1.0989	0.9011	0.2955	0.2799	0.3167	10.9272	9.6351	3.4939	1.1599	0.7265	0.5697
311	2-aminobutyrate	Amino Acid	Methionine, Cysteine, SAM and Taurine Metabolism	42374	LC/MS Pos Early	1128	2059	104.071	1492-24-6	439691	388757	C02261	HMDB00650	0.8084	0.7278	0.6998	1.4403	1.0499	1.0231	0.7921	0.9118	0.9769	1.4019	1.055	1.3544
278	2-hydroxy-3-methylvalerate	Amino Acid	Leucine, Isoleucine and Valine Metabolism	36746	LC/MS Neg	100001541	1800	131.071	488-15-3	164623	144317		HMDB00317	1.2826	1.3908	1.4422	4.0053	4.1243	5.1372	0.5432	0.3644	0.7174	0.3185	0.2667	0.3711
330	2-hydroxybutyrate/2-hydroxyisobutyrate	Amino Acid	Methionine, Cysteine, SAM and Taurine Metabolism	52281	LC/MS Polar	100008928	1258	103.04						0.3878	0.3878	0.3878	0.3878	1.4568	0.9685	0.8632	0.8259	1.816	1	1.226	1.1116
1143	2-hydroxyglutarate	Lipid	Fatty Acid, Dicarboxylate	37253	LC/MS Pos Early	100002070	958	131.034	40951-21-1	43	42	C02630	HMDB00606	0.62	0.7673	0.3046	1.5945	1.175	1.3358	1.035	0.9768	0.7015	1.0618	1.0232	0.8052
2966	2-isopropylmalate	Xenobiotics	Food Component/Plant	15667	LC/MS Polar	100000409	2605	175.061	3237-44-3	77	76	C02504	HMDB00402	0.028	0.0245	0.0255	0.0367	0.0468	0.0255	2.0629	2.2952	2.3206	1.9879	1.9532	2.6729
3220	2-keto-3-deoxy-gluconate	Xenobiotics	Food Component/Plant	48141	LC/MS Polar	100005946	1900	177.04	17510-99-5	161227	141630		HMDB01353	0.9291	1.0709	1.5051	0.4108	0.5283	0.6105	4.5157	1.8937	1.4484	1.8411	0.5468	0.5331
1009	2-methylcitrate/homocitrate	Energy	TCA Cycle	52282	LC/MS Neg	100008929	575	205.035						0.8111	0.8111	0.8111	0.8111	1.5283	1	0.8111	0.8111	0.8111	0.8111	0.8111	0.8111
818	2-phosphoglycerate	Carbohydrate	Glycolysis, Gluconeogenesis, and Pyruvate Metabolism	35629	LC/MS Polar	100000093	4346	184.986	70195-25-4	59	13766841	C00631	HMDB03391	1.5148	1.1053	1.0466	0.3192	0.3379	0.2719	1.4659	1.485	1.5897	0.9534	0.8948	0.8301
2874	2-piperidinone	Xenobiotics	Food Component/Plant	43400	LC/MS Pos Early	100004295	1675	100.076	675-20-7	12665	12144			0.9101	0.6023	0.9268	0.352	0.7463	0.352	1.4538	1.2595	1.1085	1.1097	1.091	1
3558	2-pyrrolidinone	Xenobiotics	Chemical	31675	LC/MS Pos Early	100001081	1262	86.06	616-45-5	12025	11530		HMDB02039	0.9214	0.9214	1.2126	1.573	1.3759	1.1886	1.0849	0.9922	0.9372	1	0.9594	0.9996
2709	3'-dephosphocoenzyme A	Cofactors and Vitamins	Pantothenate and CoA Metabolism	18289	LC/MS Neg	100000138	2013	686.142	3633-59-8	444485	392407	C00882	HMDB01373	1.5057	1.5733	1.4733	0.4049	0.7365	0.5745	0.6133	0.8789	0.7722	1.3423	1.1211	1.2975
124	3-(4-hydroxyphenyl)lactate	Amino Acid	Phenylalanine and Tyrosine Metabolism	32197	LC/MS Neg	240	1379	181.051	6482-98-0	9378	9010	C03672	HMDB00755	1.0724	1.0882	0.9276	8.2202	8.7806	8.4084	0.2617	0.2084	0.3728	0.2746	0.2084	0.2084
3244	3-deoxyoctulosonate	Xenobiotics	Bacterial/Fungal	43805	LC/MS Polar	100000095	2706.7	237.062	103404-70-2	4636210	3826376			0.9914	1.1579	1.0086	2.4703	2.2665	2.3758	0.984	0.9707	1.021	0.913	0.8006	0.8082
279	3-hydroxy-2-ethylpropionate	Amino Acid	Leucine, Isoleucine and Valine Metabolism	32397	LC/MS Polar	100001170	1443.3	117.056	4374-62-3	188979	164207		HMDB00396	0.5478	1.4522	0.5478	0.5478	0.5478	0.5478	0.5478	0.5478	0.5478	0.5478	0.5478	0.5478
1767	3-hydroxy-3-methylglutarate	Lipid	Mevalonate Metabolism	531	LC/MS Polar	112	2700	161.046	503-49-1	1662	4573695	C03761	HMDB00355	1.0995	0.8765	2.0576	12.6034	15.2316	13.4693	0.4291	0.4291	0.5146	0.9005	0.7859	0.4291
1265	3-hydroxybutyrate (BHBA)	Lipid	Ketone Bodies	542	LC/MS Polar	254	1443.3	103.04	625-72-9	441	428	C01089	HMDB00357	0.8707	0.8707	0.8707	0.8707	1.1184	1	0.8707	0.8707	0.8707	0.8707	0.8707	0.8707
1282	3-hydroxypalmitate	Lipid	Fatty Acid, Monohydroxy	27503	LC/MS Neg	100000983	5476	271.228	928-17-6	301590	266538		HMDB10734	1.0087	0.925	0.1908	12.9005	9.6349	11.0849	0.7851	0.2054	0.6197	0.9913	1.1833	1.345
1274	3-hydroxypropanoate	Lipid	Fatty Acid, Monohydroxy	1556	LC/MS Polar	115	1845	89.0244	503-66-2	68152	4573601	C01013	HMDB00700	0.988	0.988	0.988	0.988	1	1.1592	0.988	0.988	0.988	0.988	0.988	0.988
1306	3-hydroxystearate	Lipid	Fatty Acid, Monohydroxy	52938	LC/MS Neg	100008933	5674	299.259	45261-96-9	5282907	4446034			1.3315	1.0616	0.9384	2.5864	1.5139	2.3159	0.3728	1.1581	0.7307	0.8336	0.5103	0.6622
1724	3-ketosphinganine	Lipid	Sphingolipid Metabolism	34381	LC/MS Pos Late	100001436	1400	300.29	18944-28-0	631	611	C02934	HMDB01480	1.9891	1.7454	1.8694	1.3078	1.6346	1.5304	0.6922	0.5878	0.569	0.2745	0.3865	0.2996
284	3-methyl-2-oxobutyrate	Amino Acid	Leucine, Isoleucine and Valine Metabolism	44526	LC/MS Polar	100000936	911	115.04	3715-29-5	49	48	C00141	HMDB00019	1.6092	2.638	3.3589	6.1522	3.9286	3.4608	0.2992	0.2392	0.2323	0.3908	0.284	0.2881
272	3-methyl-2-oxovalerate	Amino Acid	Leucine, Isoleucine and Valine Metabolism	15676	LC/MS Neg	100000036	2064.2	129.056	1460-34-0;51829-07-3	47	46	C00671	HMDB03736	0.3484	0.6646	1.3354	3.1499	2.271	1.8871	0.0615	0.054	0.054	0.054	0.054	0.054
819	3-phosphoglycerate	Carbohydrate	Glycolysis, Gluconeogenesis, and Pyruvate Metabolism	1414	LC/MS Neg	132	583	184.986	80731-10-8	724	10669764	C00597	HMDB00807	1.3021	1.0603	0.9051	0.2755	0.3269	0.307	1.3135	1.3611	1.3887	1.0127	0.9873	0.9324
13	3-phosphoserine	Amino Acid	Glycine, Serine and Threonine Metabolism	543	LC/MS Neg	133	614.4	184.002	407-41-0	68841	19969944	C01005	HMDB00272	0.8202	0.6847	0.5279	0.934	1.1455	1.0934	0.9993	1.0007	0.8629	1.8293	1.7012	1.5663
2645	3-ureidopropionate	Nucleotide	Pyrimidine Metabolism, Uracil containing	3155	LC/MS Polar	1053	2230	131.046	462-88-4	111	109	C02642	HMDB00026	0.9658	1.0068	1.5156	1	1.1361	0.7933	0.3706	0.3706	0.3706	0.3706	0.3706	0.3706
377	4-acetamidobutanoate	Amino Acid	Polyamine Metabolism	1558	LC/MS Polar	1113	1925	144.067	3025-96-5	18189	17180	C02946	HMDB03681	0.994	0.994	0.994	1.0089	0.994	1	0.994	0.994	0.994	0.994	0.994	0.994
382	4-guanidinobutanoate	Amino Acid	Guanidino and Acetamido Metabolism	15681	LC/MS Pos Early	100000096	2320	146.092	463-003;463-00-3	500	486	C01035	HMDB03464	0.623	1	1.1573	1.7911	1.9773	2.1065	0.4047	0.2232	0.2553	0.2232	0.2232	0.2232
1267	4-hydroxybutyrate (GHB)	Lipid	Fatty Acid, Monohydroxy	34585	LC/MS Polar	100001507	1765	103.04	502-85-2	10413	9984	C00989	HMDB00710	0.9382	0.9382	0.9382	0.9382	1.0097	1	0.9382	0.9382	0.9382	0.9382	0.9382	0.9382
110	4-hydroxyphenylacetate	Amino Acid	Phenylalanine and Tyrosine Metabolism	541	LC/MS Neg	144	1361.1	151.04	156-38-7	127	3881560	C00642	HMDB00020	1.4304	1.1056	1.9522	3.2728	3.4505	2.7133	0.886	0.8944	0.8652	0.2401	0.1582	0.2179
123	4-hydroxyphenylpyruvate	Amino Acid	Phenylalanine and Tyrosine Metabolism	1669	LC/MS Neg	1141	1690.1	179.035	156-39-8	979	954	C01179	HMDB00707	1.7202	2.7397	3.7895	3.2782	2.7236	2.9217	0.2035	0.199	0.2209	0.2798	0.1795	0.1586
73	4-imidazoleacetate	Amino Acid	Histidine Metabolism	32349	LC/MS Pos Early	100001207	2055	127.05	645-65-8	96215	86856	C02835	HMDB02024	0.9607	1.3241	1.514	2.5282	3.3139	3.4831	1.0393	0.6096	0.6408	0.2413	0.2982	0.2623
243	4-methyl-2-oxopentanoate	Amino Acid	Leucine, Isoleucine and Valine Metabolism	22116	LC/MS Neg	100000551	2170	129.056	816-66-0	70	69	C00233	HMDB00695	0.2083	0.3506	0.6979	2.3784	1.5265	1.3021	0.2083	0.2083	0.2083	0.2083	0.2083	0.2083
2770	5-(2-Hydroxyethyl)-4-methylthiazole	Cofactors and Vitamins	Thiamine Metabolism	27673	LC/MS Pos Early	100000098	2310	144.048	137-00-8	1136	1104	C04294		1.1699	1.1102	1.1212	1	1.2796	1.4787	0.2963	0.2709	0.215	0.0292	0.0172	0.0172
2658	5-methylcytidine	Nucleotide	Pyrimidine Metabolism, Cytidine containing	22119	LC/MS Pos Early	100000763	2227	258.108	2140-61-6	92918	83877		HMDB00982	0.4702	0.4702	0.4702	1.5257	2.2854	2.0235	1.1091	0.7023	0.8909	0.4702	0.8005	0.4702
373	5-methylthioadenosine (MTA)	Amino Acid	Polyamine Metabolism	1419	LC/MS Pos Early	212	2752	298.097	2457-80-9	439176	388321	C00170	HMDB01173	1.2005	1.3066	1.3229	4.6469	6.7826	6.5286	0.7212	0.7008	0.7221	0.7995	0.3465	0.5479
2632	5-methyluridine (ribothymidine)	Nucleotide	Pyrimidine Metabolism, Uracil containing	35136	LC/MS Neg	100001446	1778.1	257.078	1463-10-1	445408	393058		HMDB00884	1.1455	0.9807	1.0193	4.6937	5.7131	6.8439	0.9117	0.9644	1.2676	0.8902	0.7016	0.7834
392	5-oxoproline	Amino Acid	Glutathione Metabolism	1494	LC/MS Neg	1021	738.5	128.035	98-79-3	7405	7127	C01879	HMDB00267	1.2692	1.1324	1.6483	14.0181	17.0062	16.4248	0.2751	0.1595	0.1972	0.8676	0.7899	0.5917
2990	6-hydroxydaidzein	Xenobiotics	Food Component/Plant	37113	LC/MS Pos Early	100001825	2990	271.06	17817-31-1	5284649	4447693	C14314	HMDB31715	0.9014	0.9014	0.9014	0.9014	1.5771	1	0.9014	0.9014	0.9014	0.9014	0.9014	0.9014
3310	6-oxopiperidine-2-carboxylic acid	Xenobiotics	Drug	43231	LC/MS Polar	100004499	1692	142.051	34622-39-4	3014237	2282737			0.9485	0.89	0.9229	1.961	2.6656	1.8192	1.2756	1.1146	1.0515	0.7576	0.5787	0.7036
828	6-phosphogluconate	Carbohydrate	Pentose Phosphate Pathway	15442	LC/MS Neg	100000341	583.9	275.017	921-62-0;53411-70-4	91493	82615	C00345	HMDB01316	1.4218	1.5277	1.2784	0.3419	0.5825	0.5306	1.4406	1.1793	1.3624	0.8207	0.4647	0.7614
2599	7-methylguanine	Nucleotide	Purine Metabolism, Guanine containing	35114	LC/MS Pos Early	100001456	2175	166.072	578-76-7	11361	10883	C02242	HMDB00897	1.5137	1.7737	1.916	2.4609	3.3207	3.6642	0.4863	0.4207	0.3828	0.2507	0.2036	0.2146
1212	acetyl CoA	Lipid	Fatty Acid Metabolism	43840	LC/MS Neg	1830	1691	403.556	102029-73-2	444493	392413	C00024	HMDB01206	0.7713	1.2287	2.4202	1.3922	0.1325	0.5745	0.1325	0.1325	0.1325	0.1325	0.1325	0.1325
1240	acetylcarnitine	Lipid	Fatty Acid Metabolism(Acyl Carnitine)	32198	LC/MS Pos Early	100000802	2282	204.123	5080-50-2	1	5406074	C02571	HMDB00201	0.4077	1	0.9075	1.2701	1.3019	1.1006	0.8192	0.3143	0.3143	1.1068	1.093	0.3489
1010	acetylphosphate	Energy	Oxidative Phosphorylation	15488	LC/MS Polar	1211	4013.9	138.98	94249-01-1	186	181	C00227	HMDB01494	0.9202	0.8437	0.7403	0.4873	0.4828	0.4801	1.2508	1.573	1.1797	1.3976	1.0798	1.2365
991	aconitate [cis or trans]	Energy	TCA Cycle	46173	LC/MS Neg	100001359	580	173.009				C00417	HMDB00072	1.1913	1.2558	1.5874	0.3261	0.4232	0.3202	1.2088	1.2142	1.0395	0.5073	0.9605	0.8797
2564	adenine	Nucleotide	Purine Metabolism, Adenine containing	554	LC/MS Pos Early	880	2221	136.062	73-24-5	190	185	C00147	HMDB00034	2.0905	2.6218	3.0641	1.6154	2.1317	2.2318	0.3846	0.2964	0.268	0.2636	0.1917	0.2054
2563	adenosine	Nucleotide	Purine Metabolism, Adenine containing	555	LC/MS Pos Early	798	2169	268.104	58-61-7	60961	54923	C00212	HMDB00050	1.5006	1.1997	1.1919	1.5446	1.924	2.0691	0.7791	0.8081	0.7578	0.5663	0.4923	0.4918
2558	adenosine 2'-monophosphate (2'-AMP)	Nucleotide	Purine Metabolism, Adenine containing	36815	LC/MS Neg	100001694	1497.7	346.056	130-49-4	94136		C00946	HMDB11617	1.2873	1.5172	1.8373	1.6948	1.8481	2.5141	0.5612	0.7127	0.6371	0.3423	0.4343	0.3412
2561	adenosine 3',5'-diphosphate	Nucleotide	Purine Metabolism, Adenine containing	15691	LC/MS Neg	1214	575	426.022	75431-54-8	159296	19951095	C00054	HMDB00061	4.0249	3.9199	4.6998	0.7194	0.5687	1.7915	0.8804	0.5306	0.6143	0.9747	1.0253	1.2861
2557	adenosine 3'-monophosphate (3'-AMP)	Nucleotide	Purine Metabolism, Adenine containing	35142	LC/MS Neg	100001449	1245	346.056	84-21-9	41211	10463793	C01367	HMDB03540	1.1099	0.6749	1	1.2092	1.529	1.7627	0.1766	0.2063	0.1224	0.1224	0.1224	0.1224
2555	adenosine 5'-diphosphate (ADP)	Nucleotide	Purine Metabolism, Adenine containing	3108	LC/MS Neg	208	680	426.022	20398-34-9	6022	5800	C00008	HMDB01341	1.9324	1.6844	2.0843	1.4166	1.5942	1.5768	0.5834	0.5111	0.4842	0.2562	0.2907	0.2299
2701	adenosine 5'-diphosphoribose (ADP-ribose)	Cofactors and Vitamins	Nicotinate and Nicotinamide Metabolism	558	LC/MS Polar	215	3640	558.064	68414-18-6	192	3674071	C00301	HMDB01178	1.1654	1.0295	0.9387	1.4323	1.6786	1.5797	0.7999	0.9083	0.9705	1.0654	0.8295	0.781
2556	adenosine 5'-monophosphate (AMP)	Nucleotide	Purine Metabolism, Adenine containing	32342	LC/MS Pos Early	209	1013	348.07	149022-20-8	6083	10239183	C00020	HMDB00045	1.6845	1.4225	1.4213	0.996	0.9478	0.9476	1.004	1.0417	1.0134	0.7209	0.6649	0.6997
2560	adenosine-2',3'-cyclic monophosphate	Nucleotide	Purine Metabolism, Adenine containing	37467	LC/MS Pos Early	72	1000	330.06	37063-35-7	2024	1947	C02353	HMDB11616	1.4449	1.2403	1.2363	0.5387	0.8808	0.8781	0.7651	0.7809	0.9891	1.0109	1.5908	1.1502
862	adenosine-5'-diphosphoglucose	Carbohydrate	Pentose Metabolism	35652	LC/MS Neg	100001644	901.9	588.075	15839-70-0;102129-65-7	16500	193	C00498	HMDB06557	1.5703	1.6974	1.7682	0.9335	1.2282	1	0.4213	0.1879	0.4137	0.1879	0.1879	0.1879
2562	adenylosuccinate	Nucleotide	Purine Metabolism, Adenine containing	18360	LC/MS Neg	1303	560	230.53	19046-78-7	195	190	C03794	HMDB00536	1.1454	2.1287	1.837	0.2899	0.8546	0.714	0.2899	0.2899	0.2899	0.2899	0.2899	0.2899
366	agmatine	Amino Acid	Polyamine Metabolism	15496	LC/MS Pos Early	100000103	3057	131.129	2482-00-0	199	194	C00179	HMDB01432	0.6794	0.6794	0.6794	0.6794	1.0461	1	0.6794	0.6794	0.6794	0.6794	0.6794	0.6794
25	alanine	Amino Acid	Alanine and Aspartate Metabolism	1126	LC/MS Pos Early	811	1700	90.055	56-41-7	5950	5735	C00041	HMDB00161	1.0013	0.9987	1.0331	2.1893	2.4466	2.2284	0.7544	0.6802	0.6881	1.036	0.8477	0.8656
430	alanylleucine	Peptide	Dipeptide	37093	LC/MS Pos Early	100001890	3055	203.139	1638-60-4	259583	227831		HMDB28691	1.6177	1.8858	2.1368	0.6674	0.6462	0.5848	1.1971	1.3065	1.2586	0.7432	0.7397	0.8029
2551	allantoin	Nucleotide	Purine Metabolism, (Hypo)Xanthine/Inosine containing	1107	LC/MS Polar	1002	1672	157.037	97-59-6	204	199	C02350	HMDB00462	0.7913	0.7913	0.7913	0.7913	1.2612	1	0.7913	0.7913	0.7913	0.7913	0.7913	0.7913
288	alpha-hydroxyisocaproate	Amino Acid	Leucine, Isoleucine and Valine Metabolism	22132	LC/MS Neg	100000706	1840	131.071	10303-64-7	83697	75520	C03264	HMDB00746	1.6588	1.9583	1.8306	6.4846	5.8965	7.3178	0.3412	0.2296	0.2769	0.1649	0.1594	0.2051
259	alpha-hydroxyisovalerate	Amino Acid	Leucine, Isoleucine and Valine Metabolism	46537	LC/MS Polar	100001300	1052	117.056	600-37-3	99823	90190		HMDB00407	1.272	0.9395	1.4448	3.3469	3.1542	3.6088	0.8365	0.4864	0.4864	1	0.8824	0.8516
994	alpha-ketoglutarate	Energy	TCA Cycle	528	LC/MS Polar	93	2700	145.014	305-72-6;328-50-7;22202-68-2	51	50	C00026	HMDB00208	0.3759	0.3673	0.3608	8.8586	5.4258	4.6798	0.2074	0.1379	0.1381	2.2135	1.9157	1.6241
848	arabinose	Carbohydrate	Pentose Metabolism	575	LC/MS Polar	828	1804.5	195.051	28697-53-2	66308	59687	C00216	HMDB00646	1	0.773	1.037	0.7641	0.7641	0.9378	1.5143	1.9889	0.9524	1.8626	1.1059	0.9413
863	arabitol/xylitol	Carbohydrate	Pentose Metabolism	48885	LC/MS Polar	100006430	1932.4	151.061						0.7176	0.5532	0.6467	2.612	2.2389	2.4333	0.5532	0.5532	0.5532	0.5532	0.5532	1
837	arabonate/xylonate	Carbohydrate	Pentose Phosphate Pathway	48255	LC/MS Polar	100006115	2664.6	165.04						0.878	0.7684	0.9734	0.6354	1.51	1.2033	1.9807	1.2639	1.8052	1.0266	0.8088	0.76
1043	arachidate (20:0)	Lipid	Long Chain Fatty Acid	1118	LC/MS Neg	893	6295	311.296	506-30-9	10467	10035	C06425	HMDB02212	1.3907	1.1323	1.0014	1.0774	1.0071	0.9986	1.0025	0.9094	0.971	0.8656	0.8603	0.9068
331	arginine	Amino Acid	Urea cycle; Arginine and Proline Metabolism	1638	LC/MS Pos Early	231	2825	175.119	1119-34-2	232	227	C00062	HMDB00517	0.9548	0.9479	1.068	2.0875	2.6958	2.4333	0.9665	1.0451	1.0335	0.7906	0.6966	0.7167
336	argininosuccinate	Amino Acid	Urea cycle; Arginine and Proline Metabolism	15497	LC/MS Pos Early	232	2745	291.13	156637-58-0	16950;828	805	C03406	HMDB00052	1.3139	2.9115	4.314	6.5477	6.1932	6.6104	0.4297	0.5011	0.4726	0.6531	0.6861	0.4598
28	aspartate	Amino Acid	Alanine and Aspartate Metabolism	443	LC/MS Pos Early	234	1165	134.045	56-84-8	5960	5745	C00049	HMDB00191	1.974	3.3283	3.1027	1.0992	2.7112	2.9493	0.9008	0.6824	0.7808	0.2815	0.2106	0.1997
1155	azelate (nonanedioate)	Lipid	Fatty Acid, Dicarboxylate	18362	LC/MS Neg	2029	1276	187.098	123-99-9	2266	2179	C08261	HMDB00784	0.3796	0.3796	0.9305	2.3837	2.5831	3.3665	0.7567	1.5828	1.0695	0.82	0.3796	0.7936
2797	benzoate	Xenobiotics	Benzoate Metabolism	15778	LC/MS Neg	100000008	1750	121.029	65-85-0	243	238	C00180	HMDB01870	0.4523	0.4523	1.4406	0.4523	1.026	0.4523	5.3185	0.974	0.9254	0.6465	0.4523	2.3518
2646	beta-alanine	Nucleotide	Pyrimidine Metabolism, Uracil containing	55	LC/MS Pos Early	244	1939	90.055	56-41-7;107-95-9	239	234	C00099	HMDB00056	1.1201	1.2187	1.3214	1	1.3286	1.3525	0.175	0.0984	0.1285	0.1598	0.0628	0.0628
251	beta-hydroxyisovalerate	Amino Acid	Leucine, Isoleucine and Valine Metabolism	12129	LC/MS Polar	1442	1149.8	117.056	625-08-1	69362	62571		HMDB00754	1.2311	1	0.5227	0.5227	0.5227	0.5227	0.5227	0.5227	0.5227	0.5227	0.5227	0.5227
6	betaine	Amino Acid	Glycine, Serine and Threonine Metabolism	3141	LC/MS Pos Early	799	1064	118.086	107-43-7	247	24219951173	C00719	HMDB00043	0.7812	0.8981	0.728	1.1019	1.1085	1.2402	0.728	0.728	0.728	0.728	0.728	0.728
2736	biotin	Cofactors and Vitamins	Biotin Metabolism	568	LC/MS Neg	251	1913.1	243.081	58-85-5	171548	149962	C00120	HMDB00030	0.1521	0.1077	0.18	1.82	1.881	2.2291	0.1077	0.1077	0.1077	0.1077	0.1077	0.1077
1018	caprate (10:0)	Lipid	Medium Chain Fatty Acid	1642	LC/MS Neg	888	5090.7	171.139	112-37-8	2969	2863	C01571	HMDB00511	1.4657	1.3277	1.0606	1.6425	1.2873	1.3133	0.8338	0.8547	0.9394	0.6965	0.8088	0.838
1260	carnitine	Lipid	Carnitine Metabolism	15500	LC/MS Pos Early	100000007	1978	162.112	461-05-2	10917	10455	C00318	HMDB00062	0.9911	1.0089	1.1514	2.752	3.3364	3.4058	0.0075	0.0099	0.0075	0.0215	0.0148	0.0075
1433	choline	Lipid	Phospholipid Metabolism	15506	LC/MS Pos Early	1256	1961	104.107	67-48-1	305	149278	C00114	HMDB00097	1	1.0631	1.097	2.4613	2.8869	2.9051	0.0113	0.0072	0.0105	0.0114	0.0181	0.0072
1434	choline phosphate	Lipid	Phospholipid Metabolism	34396	LC/MS Pos Early	267	700	184.073	72556-74-2	1014	119298	C00588	HMDB01565	1.1584	0.8416	1.608	1.5469	2.339	2.297	0.0582	0.1154	0.0582	0.0724	0.0582	0.0757
3029	cinnamoylglycine	Xenobiotics	Food Component/Plant	38637	LC/MS Neg	100002253	3127	204.067	16534-24-0	709625	618829		HMDB11621	0.7231	0.7231	0.7231	0.7231	1	1.5406	0.7231	0.7231	0.7231	0.7231	0.7231	0.7231
989	citrate	Energy	TCA Cycle	1564	LC/MS Neg	1124	582	191.02	77-92-9	311	305	C00158	HMDB00094	0.9777	1.1495	1.3555	0.3531	0.593	0.4408	1.158	1.0847	1.1539	0.6944	0.9591	1.0223
335	citrulline	Amino Acid	Urea cycle; Arginine and Proline Metabolism	2132	LC/MS Pos Early	391	1520	176.103	372-75-8	9750	810	C00327	HMDB00904	0.9819	0.9758	0.9295	4.4708	4.9567	4.8072	0.4755	0.3406	0.3516	1.3644	1.2581	1.0181
2710	coenzyme A	Cofactors and Vitamins	Pantothenate and CoA Metabolism	46322	LC/MS Neg	270	1448	382.55	85-61-0;18439-24-2	317	311	C00010	HMDB01423	2.425	2.3869	2.7571	1.3046	2.0055	1.937	0.3136	0.278	0.3982	0.6954	0.6147	0.2589
359	creatine	Amino Acid	Creatine Metabolism	27718	LC/MS Pos Early	1221	1947	132.077	57-00-1	586	566	C00300	HMDB00064	1	1.0745	1.121	2.4293	2.8402	2.954	0.0048	0.0021	0.0047	0.0041	0.0018	0.0018
360	creatinine	Amino Acid	Creatine Metabolism	513	LC/MS Pos Early	275	2055	114.066	60-27-5	588	568	C00791	HMDB00562	1.0326	0.9899	1.0101	2.4418	3.1322	2.782	0.0067	0.0047	0.0059	0.0099	0.0047	0.0047
308	cystathionine	Amino Acid	Methionine, Cysteine, SAM and Taurine Metabolism	15705	LC/MS Pos Early	310	2270	223.075	535-34-2	439258	811	C02291	HMDB00099	0.2967	0.3659	0.2954	0.1355	0.0921	0.16	2.9927	2.8	2.507	1.8657	1.6341	1.6855
313	cysteine	Amino Acid	Methionine, Cysteine, SAM and Taurine Metabolism	1868	LC/MS Pos Early	800	1488	122.027	52-90-4;56-89-3	5862	5653	C00097	HMDB00574	0.8228	0.7605	0.891	0.689	0.7242	0.8955	1.4996	1.4833	1.5376	1.1045	1.1218	1.1329
318	cysteine s-sulfate	Amino Acid	Methionine, Cysteine, SAM and Taurine Metabolism	22176	LC/MS Polar	100000808	2273	199.969	1637-71-4	115015	102939	C05824	HMDB00731	0.2335	0.2335	0.2342	0.2335	1.216	0.2335	2.3532	2.0505	2.9609	0.2335	0.784	0.5688
390	cysteinylglycine	Amino Acid	Glutathione Metabolism	35637	LC/MS Pos Early	278	2132	179.048	19246-18-5	439498	58762	C01419	HMDB00078	3.5697	3.3605	3.8059	0.56	0.432	0.5577	1.44	1.587	2.0923	0.3128	0.2341	0.4445
2655	cytidine	Nucleotide	Pyrimidine Metabolism, Cytidine containing	514	LC/MS Pos Early	827	2124	244.093	65-46-3	6175	5940	C00475	HMDB00089	1.4214	1.3726	1.5929	1.8676	2.6462	2.6912	0.6177	0.6161	0.6274	0.3296	0.3118	0.3085
2654	cytidine 2',3'-cyclic monophosphate	Nucleotide	Pyrimidine Metabolism, Cytidine containing	37465	LC/MS Pos Early	73	769	306.049	15718-51-1	417654	369711	C02354	HMDB11691	0.7143	0.8415	1.1585	0.7558	1.3518	1.1802	0.7143	0.7143	0.7143	0.7143	0.7143	0.7143
2653	cytidine 3'-monophosphate (3'-CMP)	Nucleotide	Pyrimidine Metabolism, Cytidine containing	2959	LC/MS Neg	105	706.6	322.045	84-52-6	66535	225079	C05822		0.5253	1.1436	0.3022	2.1017	0.8564	2.3085	0.3022	0.3022	0.3022	0.3022	0.3022	0.3022
2652	cytidine 5'-monophosphate (5'-CMP)	Nucleotide	Pyrimidine Metabolism, Cytidine containing	2372	LC/MS Pos Early	282	835	324.059	63-37-6	6131	5414497	C00055	HMDB00095	1.9879	1.8142	1.951	1.1873	1.341	1.3298	0.7739	0.8127	0.7814	0.5607	0.5154	0.5182
2651	cytidine diphosphate	Nucleotide	Pyrimidine Metabolism, Cytidine containing	2841	LC/MS Neg	280	580	402.011	34393-59-4	6132	5902	C00112	HMDB01546	1.9618	2.4727	2.7807	1.6623	2.4624	2.7487	0.3264	0.3377	0.2754	0.2526	0.2527	0.2365
2650	cytidine triphosphate	Nucleotide	Pyrimidine Metabolism, Cytidine containing	2844	LC/MS Neg	281	575	481.977	36051-68-0	6176	573	C00063	HMDB00082	0.6442	0.6442	1	0.7186	1.5606	2.0194	0.6442	0.6442	0.6442	0.6442	0.6442	0.6442
2656	cytosine	Nucleotide	Pyrimidine Metabolism, Cytidine containing	573	LC/MS Pos Early	881	2060	112.051	71-30-7	597	577	C00380	HMDB00630	2.3517	2.2101	2.0823	0.8833	0.985	0.8726	1.5957	1.015	1.3884	0.6563	0.745	0.7308
3041	daidzein	Xenobiotics	Food Component/Plant	32453	LC/MS Pos Early	100001219	3195	255.065	486-66-8	5281708	4445025	C10208	HMDB03312	0.2501	0.1628	0.294	1.706	2.3168	1.9088	0.1628	0.1628	0.1628	0.1628	0.1628	0.1628
1259	deoxycarnitine	Lipid	Carnitine Metabolism	36747	LC/MS Pos Early	100001662	2052	146.118	6249-56-5	134	705	C01181	HMDB01161	0.3981	0.5838	0.7482	1.2518	1.553	1.4434	0.3981	0.3981	0.3981	0.3981	0.3981	0.3981
2931	diaminopimelate	Xenobiotics	Food Component/Plant	15130	LC/MS Pos Early	100000115	2569	191.103	1476-39-7;2577-62-0	439283	1267353	C00666	HMDB01370	1.4828	1.1928	1.1063	2.6852	1.807	1.7592	0.8937	0.4471	0.5152	0.6039	0.5203	0.5107
342	dimethylarginine (SDMA + ADMA)	Amino Acid	Urea cycle; Arginine and Proline Metabolism	36808	LC/MS Pos Early	100001810	2850	203.15	102783-24-4	123831	110375	C03626	HMDB01539	0.2139	0.1685	0.2305	1.7695	2.0609	2.034	0.1685	0.1685	0.1685	0.1685	0.1685	0.1685
1075	docosadienoate (22:2n6)	Lipid	Polyunsaturated Fatty Acid (n3 and n6)	32415	LC/MS Neg	100001182	6034	335.296	7370-49-2	5282807	4445934	C16533	HMDB61714	0.9827	1	1.7248	0.9827	0.9827	0.9827	0.9827	0.9827	0.9827	0.9827	0.9827	0.9827
3623	ectoine	Xenobiotics	Chemical	35651	LC/MS Pos Early	100001635	1980	143.082	96702-03-3	126041	112069	C06231		0.4094	0.4275	0.4809	1.5191	1.7844	1.8646	0.4094	0.4094	0.4094	0.4094	0.4094	0.4094
3058	erythro-imidazole-glycerol-phosphate	Xenobiotics	Food Component/Plant	38650	LC/MS Pos Early	100002604	710	239.043	36244-87-8	440431	389372	C04666	HMDB12208	1.4672	2.951	1.2618	0.2791	0.2791	0.2791	1	1.2172	0.9942	0.3215	0.2791	0.3672
982	erythronate*	Carbohydrate	Aminosugar Metabolism	42420	LC/MS Polar	100001320	2186	135.03	88759-55-1	2781043	2061231		HMDB00613	1.0017	1.0029	1.096	0.797	0.7521	0.7327	2.816	2.6725	2.7478	0.9983	0.8363	0.8946
2704	flavin adenine dinucleotide (FAD)	Cofactors and Vitamins	Riboflavin Metabolism	2134	LC/MS Neg	327	2425	784.15	146-14-5;84366-81-4	643975	559059	C00016	HMDB01248	1.0585	1.0151	1.051	1.2061	1.2838	1.235	0.8366	0.9222	0.9849	0.8255	0.5762	0.6833
2705	flavin mononucleotide (FMN)	Cofactors and Vitamins	Riboflavin Metabolism	15797	LC/MS Neg	100000251	2390	455.097	130-40-5	710	690	C00061	HMDB01520	1.3949	1.5143	1.51	1.7003	1.4622	2.1557	0.5828	0.6051	0.517	0.4265	0.4647	0.5643
909	fructose	Carbohydrate	Fructose, Mannose and Galactose Metabolism	48195	LC/MS Polar	878	2022.2	225.062	57-48-7	5984	5764	C00095	HMDB00660	0.5139	0.3827	0.2637	0.2637	0.2637	0.2637	1.0204	1.2482	1.1199	1.0157	1	0.7522
998	fumarate	Energy	TCA Cycle	1643	LC/MS Polar	330	3084	115.004	100-17-8	444972	10197150	C00122	HMDB00134	1.896	4.8351	5.944	1.4353	2.6532	2.9843	0.3077	0.5647	0.442	0.2273	0.2874	0.107
926	galactose 1-phosphate	Carbohydrate	Fructose, Mannose and Galactose Metabolism	15706	LC/MS Polar	100000300	4552	259.022	19046-60-7	123912		C00446	HMDB00645	0.6256	0.4072	0.6266	0.1785	0.2404	0.215	1.9447	1.3734	2.229	2.3169	2.8796	2.5297
44	gamma-aminobutyrate (GABA)	Amino Acid	Glutamate Metabolism	1416	LC/MS Pos Early	141	2048	104.071	56-12-2	119	116	C00334	HMDB00112	0.9297	0.5753	0.5814	19.5369	1.9801	1.9158	1.0703	0.2198	0.2447	3.1336	1.1633	0.8603
415	gamma-glutamyl-2-aminobutyrate	Peptide	Gamma-glutamyl Amino Acid	37092	LC/MS Pos Early	100001502	2380	233.113			21403151			0.2548	0.1254	0.2532	1.7452	1.811	2.0566	0.1254	0.1254	0.1254	0.1254	0.1254	0.1254
400	gamma-glutamylalanine	Peptide	Gamma-glutamyl Amino Acid	37063	LC/MS Pos Early	100001843	1986	219.098	5875-41-2	440103	389104		HMDB29142	0.919	1	1.2175	5.1892	5.8645	5.9052	0.3967	0.3967	0.3967	0.6594	0.5262	0.3967
401	gamma-glutamylcysteine	Peptide	Gamma-glutamyl Amino Acid	1778	LC/MS Pos Early	1036	2118	251.07	636-58-8	842	819	C00669	HMDB01049	0.3699	0.3699	0.3699	0.3699	0.3699	0.3699	1.444	1.6412	1.6604	0.556	0.3699	0.4215
402	gamma-glutamylglutamate	Peptide	Gamma-glutamyl Amino Acid	36738	LC/MS Pos Early	331	1775	277.103	1116-22-9	92865	83831	C05282	HMDB11737	0.7312	0.523	0.6173	1.2902	1.8145	1.1202	0.6841	0.7651	0.9793	1.2065	1.2175	1.0207
403	gamma-glutamylglutamine	Peptide	Gamma-glutamyl Amino Acid	2730	LC/MS Pos Early	1140	1430	276.119	10148-81-9	150914	133013	C05283	HMDB11738	1	0.6919	1.2781	3.7517	5.766	4.6161	0.6844	0.639	0.891	0.9807	1.0452	0.639
404	gamma-glutamylglycine	Peptide	Gamma-glutamyl Amino Acid	33949	LC/MS Pos Early	100001294	1535	205.082	1948-29-4	165527	145071		HMDB11667	0.8965	0.8965	0.8965	0.8965	1	1.3814	0.8965	0.8965	0.8965	0.8965	0.8965	0.8965
409	gamma-glutamylmethionine	Peptide	Gamma-glutamyl Amino Acid	44872	LC/MS Pos Early	100001313	2640	279.101	17663-87-5	7009567	5373147		HMDB29155	0.5305	0.7192	0.5183	1.2808	1.3614	1.3955	0.5183	0.5183	0.5183	0.5183	0.5183	0.5183
410	gamma-glutamylphenylalanine	Peptide	Gamma-glutamyl Amino Acid	33422	LC/MS Pos Early	100000491	2992	295.129	7432-24-8	111299	99868		HMDB00594	0.2868	0.2174	0.4648	1.5352	2.2671	1.6682	0.2174	0.2174	0.2174	0.2174	0.2174	0.2174
411	gamma-glutamylthreonine*	Peptide	Gamma-glutamyl Amino Acid	33364	LC/MS Pos Early	100001314	1750	249.108	5652-48-2		21403107		HMDB29159	0.5926	0.5926	0.5926	0.5926	1.3893	1	0.5926	0.5926	0.5926	0.5926	0.5926	0.5926
413	gamma-glutamyltyrosine	Peptide	Gamma-glutamyl Amino Acid	2734	LC/MS Neg	1102	1240	309.109	7432-23-7	94340	85142		HMDB11741	0.6934	0.6934	0.6934	0.6934	1.4331	1	0.6934	0.6934	0.6934	0.6934	0.6934	0.6934
2921	genistein	Xenobiotics	Food Component/Plant	32448	LC/MS Pos Late	100001221	800	271.06	446-72-0	5280961	4444448	C06563	HMDB03217	0.1437	0.1152	0.2073	1.8049	1.7927	1.9097	0.1152	0.1152	0.1152	0.1152	0.1152	0.1152
2988	gluconate	Xenobiotics	Food Component/Plant	587	LC/MS Polar	338	2922	195.051	527-07-1	10690	10240	C00257	HMDB00625	1.4599	1.135	1.3827	0.6329	0.8021	0.865	1.906	2.1178	1.7441	0.8366	0.5274	0.5439
955	glucosamine-6-phosphate	Carbohydrate	Aminosugar Metabolism	580	LC/MS Polar	290	4521.5	258.038	3616-42-0	439217	8013767	C00352	HMDB01254	1.0166	1.1387	1.3623	0.4624	0.4733	0.4677	1.1785	0.9203	1.1122	1.0217	0.9834	0.8986
805	glucose	Carbohydrate	Glycolysis, Gluconeogenesis, and Pyruvate Metabolism	48152	LC/MS Polar	572	2342	225.062	50-99-7	79025	71358	C00031	HMDB00122	1.0438	0.8096	0.9606	0.0113	0.0136	0.0118	1.8154	1.6879	1.9781	0.9861	1.0139	1.0676
806	glucose 6-phosphate	Carbohydrate	Glycolysis, Gluconeogenesis, and Pyruvate Metabolism	31260	LC/MS Polar	291	4537	259.022	103192-55-8	5958	19952394	C00668	HMDB01401	1.148	1.1954	1.3311	0.3585	0.3851	0.2766	1.0867	0.9135	1.3367	0.9302	1.0698	0.7953
959	glucuronate	Carbohydrate	Aminosugar Metabolism	15443	LC/MS Polar	100000257	3233.3	193.035	207300-70-7	444791	58552	C00191	HMDB00127	1.1979	1.3645	1.5861	0.4681	0.4405	0.4397	1.538	1.4294	1.6145	0.6825	0.6972	0.8021
39	glutamate	Amino Acid	Glutamate Metabolism	57	LC/MS Pos Early	561	1500	148.06	56-86-0	611	591	C00025	HMDB00148	0.2622	0.1479	0.1186	4.8711	5.1868	5.0073	0.1279	0.0517	0.0704	2.052	1.8732	1.7378
49	glutamate, gamma-methyl ester	Amino Acid	Glutamate Metabolism	33487	LC/MS Pos Early	100001103	2170	162.076	1499-55-4	68662	66546			0.5789	0.583	0.7421	1.3686	1.7679	1.5977	0.5789	0.5789	0.612	0.5789	1	2.1013
40	glutamine	Amino Acid	Glutamate Metabolism	53	LC/MS Pos Early	563	1291	147.076	56-85-9	5961	5746	C00064	HMDB00641	1.4461	1.7427	2.6643	3.3843	9.1187	10.0177	0.3086	0.5539	0.2891	0.4037	0.2713	0.2395
529	glutamine-leucine	Peptide	Dipeptide	42994	LC/MS Pos Early	100003160	3009	260.16			16568303			1.5832	1.6755	2.4958	0.9931	1.058	0.8288	1.0069	0.8498	1.0545	0.3893	0.4264	0.4724
85	glutarate (pentanedioate)	Amino Acid	Lysine Metabolism	396	LC/MS Polar	339	2900	131.035	110-94-1	743	3618533	C00489	HMDB00661	0.3307	0.3307	0.3307	1.9043	2.3693	2.1827	0.5351	0.3307	0.5037	1	0.3307	0.3307
384	glutathione, reduced (GSH)	Amino Acid	Glutathione Metabolism	2127	LC/MS Pos Early	496	2000	308.091	70-18-8	124886	111188	C00051	HMDB00125	0.287	0.2153	0.7863	1.2137	2.3379	1.6859	0.2153	0.2153	0.2153	0.2153	0.2153	0.2153
825	glycerate	Carbohydrate	Glycolysis, Gluconeogenesis, and Pyruvate Metabolism	1572	LC/MS Polar	1052	2070.4	105.019	600-19-1	752	732	C00258	HMDB00139	1.6376	1.544	1.3997	0.6751	0.6078	0.6547	1.2692	1.254	1.1233	0.8767	0.7334	0.6876
1682	glycerol	Lipid	Glycerolipid Metabolism	15122	LC/MS Neg	1254	758	91.0401	56-81-5	753	733	C00116	HMDB00131	0.979	1.021	1.1806	1.8574	1.5795	1.5768	1.1335	0.8357	0.9146	0.517	0.469	0.5606
1683	glycerol 3-phosphate	Lipid	Glycerolipid Metabolism	43847	LC/MS Neg	100000258	613.2	171.006	29849-82-9	754	734	C00093	HMDB00126	1.0201	1.0802	1.0013	0.9987	0.9957	1.1191	0.9345	1.0522	1.129	0.6946	0.5964	0.5487
1442	glycerophosphoethanolamine	Lipid	Phospholipid Metabolism	37455	LC/MS Polar	100001620	3075	214.049	33049-08-0	123874	110410	C01233	HMDB00114	0.4164	0.4307	0.7205	1.9305	1.4104	1.353	1.4291	1.1437	1.331	0.8563	0.7359	0.7062
1688	glycerophosphoglycerol	Lipid	Glycerolipid Metabolism	48857	LC/MS Polar	100001619	2430	245.043		439964	388990	C03274		0.6963	1	1.1734	0.6963	0.6963	0.6963	0.6963	0.6963	0.6963	0.6963	0.6963	0.6963
1444	glycerophosphoinositol*	Lipid	Phospholipid Metabolism	47155	LC/MS Polar	100001621	3850	333.059	16824-65-0					0.9396	0.8609	1.0604	0.514	0.2603	0.3282	2.0214	1.5881	1.3862	1.3781	0.937	1.1362
1436	glycerophosphorylcholine (GPC)	Lipid	Phospholipid Metabolism	15990	LC/MS Pos Early	100000269	672	258.11	28319-77-9	71920	571409	C00670	HMDB00086	5.2503	5.243	4.8943	1.7907	2.7944	2.4257	0.1143	0.0774	0.1121	0.2093	0.1345	0.1327
1	glycine	Amino Acid	Glycine, Serine and Threonine Metabolism	58	LC/MS Pos Early	340	1375	76.0393	56-40-6	750	730	C00037	HMDB00123	0.9845	0.9273	1.0571	3.354	3.3497	3.7634	0.6375	0.5567	0.5546	1.0181	0.9082	1.0155
3072	glycitein	Xenobiotics	Food Component/Plant	34024	LC/MS Pos Early	100001222	3245	285.076	40957-83-3	5317750	4476508	C14536	HMDB05781	0.9003	0.9003	0.9003	0.9003	1	1.0609	0.9003	0.9003	0.9003	0.9003	0.9003	0.9003
541	glycylisoleucine	Peptide	Dipeptide	36659	LC/MS Pos Early	100001790	3002	189.123	19461-38-2	88079	19972556		HMDB28844	1.5226	1.4176	2.0427	0.9061	1.1569	1.0218	1.1009	0.8842	0.9782	0.5997	0.5976	0.6356
542	glycylleucine	Peptide	Dipeptide	34398	LC/MS Pos Early	100001258	3059	189.123	869-19-2	92843	83812	C02155	HMDB00759	1.1293	1.2967	1.6596	1.0317	1.1547	1.0301	0.8546	0.9699	0.9214	0.3966	0.3897	0.3957
552	glycylvaline	Peptide	Dipeptide	18357	LC/MS Pos Early	100000487	2734	175.108	1963-21-9	97417	2006926		HMDB28854	1.2177	1.2789	1.863	1.2134	1.7326	1.5051	0.7866	0.7024	0.7556	0.4296	0.4347	0.4101
365	guanidinoacetate	Amino Acid	Creatine Metabolism	43802	LC/MS Pos Early	344	1937	118.061	352-97-6	763	743	C00581	HMDB00128	0.5761	0.5761	0.5761	1	0.5761	1.1523	0.5761	0.5761	0.5761	0.5761	0.5761	0.5761
2597	guanine	Nucleotide	Purine Metabolism, Guanine containing	32352	LC/MS Pos Early	172	2032	152.057	73-40-5	764	744	C00242	HMDB00132	0.8081	0.743	0.6488	0.6374	1.0261	1.1137	0.9801	1.1626	1.3111	1.1178	0.9595	1.0199
2596	guanosine	Nucleotide	Purine Metabolism, Guanine containing	1573	LC/MS Pos Early	1099	1650	284.099	118-00-3	6802	6544	C00387	HMDB00133	1.5803	1.7491	1.7432	1.322	2.2554	1.8581	0.678	0.6691	0.6081	0.5523	0.4783	0.4722
2592	guanosine 3'-monophosphate (3'-GMP)	Nucleotide	Purine Metabolism, Guanine containing	39786	LC/MS Neg	100002704	773.9	362.051	117-68-0	3522	3402			0.6946	1.8159	1.4927	1.6074	1.2716	1.4418	0.0953	0.7284	0.2005	0.0953	0.186	0.0953
2590	guanosine 5'- diphosphate (GDP)	Nucleotide	Purine Metabolism, Guanine containing	2848	LC/MS Neg	346	639	442.017	43139-22-6	8977	8630	C00035	HMDB01201	1.7773	1.936	2.1732	0.6524	1.0703	0.9297	0.1567	0.1567	0.1567	0.1567	0.1567	0.2085
2591	guanosine 5'- monophosphate (5'-GMP)	Nucleotide	Purine Metabolism, Guanine containing	2849	LC/MS Neg	347	653.2	362.051	5550-12-09	6804	741	C00144	HMDB01397	2.1688	2.2822	2.0441	0.9728	1.1027	1.1475	0.4257	1.0272	0.4694	0.5183	0.3791	0.4596
944	guanosine 5'-diphospho-fucose	Carbohydrate	Nucleotide Sugar	15903	LC/MS Neg	335	755	588.075	15839-70-0		21402997			2.8661	2.4089	2.825	0.293	0.324	0.3654	1.1693	1	1.3637	0.293	0.433	0.4483
3201	harmane	Xenobiotics	Food Component/Plant	27536	LC/MS Pos Early	100000799	3234	183.092	486-84-0	5281404	4444755	C09209		0.5836	0.4674	0.462	1.5022	1.4164	1.5086	0.462	0.462	0.462	0.462	0.462	0.462
2785	hippurate	Xenobiotics	Benzoate Metabolism	15753	LC/MS Neg	100000014	2106.9	178.051	495-69-2	464	451	C01586	HMDB00714	0.0826	0.0657	0.0648	1.9174	1.9659	2.3758	0.0648	0.0648	0.0648	0.0648	0.0648	0.0648
55	histidine	Amino Acid	Histidine Metabolism	59	LC/MS Pos Early	355	2707	156.077	5934-29-2	6274	752	C00135	HMDB00177	1.5452	1.5406	1.8693	4.7597	5.462	5.7099	0.4594	0.4078	0.4117	0.4445	0.3829	0.4178
3077	histidinol	Xenobiotics	Food Component/Plant	15316	LC/MS Pos Early	100000260	3041	142.097	1596-64-1	165271	144886	C00860	HMDB03431	1.4503	1.8046	1	0.0974	0.0974	0.0974	1.9354	0.5877	0.0974	0.1632	0.0974	0.0974
557	histidylalanine	Peptide	Dipeptide	42027	LC/MS Pos Early	100003542	3014	227.114	16874-75-2	351667	312232			1.5747	1.3912	1.3435	0.2369	0.2369	0.2369	1.0226	1.0766	0.9774	0.2862	0.3752	0.304
338	homocitrulline	Amino Acid	Urea cycle; Arginine and Proline Metabolism	22138	LC/MS Pos Early	100000963	1908	190.119	1190-49-4	65072	58582	C02427	HMDB00679	0.4589	0.4198	0.3828	1.5411	1.6237	1.5785	0.3828	0.3828	0.3828	0.3828	0.3828	0.3828
305	homocysteine	Amino Acid	Methionine, Cysteine, SAM and Taurine Metabolism	15128	LC/MS Pos Early	311	2155	136.043	454-29-5	778	757	C00155	HMDB00742	0.0648	0.0648	0.0648	0.0858	0.0828	0.0648	5.1604	5.9174	5.4893	1.235	0.8712	1
307	homocysteine thiolactone	Amino Acid	Methionine, Cysteine, SAM and Taurine Metabolism	34380	LC/MS Pos Early	1238	2302	118.032	31828-68-9	134505	118559		HMDB02287	0.5514	0.5514	0.5514	0.5514	0.5514	0.5514	1.1128	1.3706	2.245	0.5514	0.6587	0.8872
18	homoserine	Amino Acid	Glycine, Serine and Threonine Metabolism	18351	LC/MS Polar	100000458	2875.8	118.051	672-15-1	12647	12126	C00263	HMDB00719	0.4496	0.3972	0.338	0.0441	0.2775	0.2785	1.7076	1.8305	1.5504	7.016	6.9855	6.7416
322	hypotaurine	Amino Acid	Methionine, Cysteine, SAM and Taurine Metabolism	590	LC/MS Pos Early	358	724	110.027	300-84-5	107812	96959	C00519	HMDB00965	0.9587	0.9587	0.9587	0.9587	1.9516	1	0.9587	0.9587	0.9587	0.9587	0.9587	0.9587
2542	hypoxanthine	Nucleotide	Purine Metabolism, (Hypo)Xanthine/Inosine containing	3127	LC/MS Neg	171	1291.2	135.031	68-94-0	790	768	C00262	HMDB00157	0.4762	0.4762	0.763	1	1.3388	1.0655	0.4762	0.4762	0.4762	0.4762	0.4762	0.4762
66	imidazole lactate	Amino Acid	Histidine Metabolism	15716	LC/MS Pos Early	100000263	2040	157.061	14403-45-3	440129	389128	C05568	HMDB02320	0.2567	0.137	0.2472	1.7433	2.2231	2.3296	0.137	0.137	0.137	0.137	0.137	0.137
201	indoleacetate	Amino Acid	Tryptophan Metabolism	27513	LC/MS Neg	100001034	2200	174.056	6505-45-9	802	780	C00954	HMDB00197	0.6665	0.6665	0.6665	0.6665	1	1.4203	0.6665	0.6665	0.6665	0.6665	0.6665	0.6665
200	indolelactate	Amino Acid	Tryptophan Metabolism	18349	LC/MS Pos Early	100000463	2600	206.081	832-97-3	92904	83867	C02043	HMDB00671	0.9819	0.9819	0.9819	1.1087	1	0.9819	0.9819	0.9819	0.9819	0.9819	0.9819	0.9819
2541	inosine	Nucleotide	Purine Metabolism, (Hypo)Xanthine/Inosine containing	1123	LC/MS Neg	361	1602.1	267.073	58-63-9	6021	21241953	C00294	HMDB00195	0.9983	1.1726	1.0017	1.3436	1.6372	1.9748	1.1462	0.9899	0.904	0.4601	0.3998	0.4493
2540	inosine 5'-monophosphate (IMP)	Nucleotide	Purine Metabolism, (Hypo)Xanthine/Inosine containing	2133	LC/MS Pos Early	362	650	349.054	4691-65-0	8582	5482599	C00130	HMDB00175	2.0387	2.9437	2.2209	0.9777	1.0588	1	1.0488	0.9487	0.9761	0.2711	0.2711	0.3269
1414	inositol 1-phosphate (I1P)	Lipid	Inositol Metabolism	43849	LC/MS Polar	370	4785	259.022	573-35-3;106032-59-1	440194	17215924	C04006	HMDB00213	0.9161	0.7857	0.7294	0.3608	0.3819	0.3307	1.7752	1.8466	2.2639	1.4936	1.4013	1.0839
812	Isobar: fructose 1,6-diphosphate, glucose 1,6-diphosphate, myo-inositol 1,4 or 1,3-diphosphate	Carbohydrate	Glycolysis, Gluconeogenesis, and Pyruvate Metabolism	46896	LC/MS Neg	100002180	551	338.989						1.4502	1.5461	1.4312	0.3735	0.503	0.5225	1.7157	1.076	1.8983	0.3013	0.924	0.7325
269	isoleucine	Amino Acid	Leucine, Isoleucine and Valine Metabolism	1125	LC/MS Pos Early	376	2800	132.102	73-32-5	6306	769	C00407	HMDB00172	1.5203	1.307	1.8381	7.6071	8.1894	8.5983	0.5367	0.3177	0.2781	0.693	0.5002	0.4319
576	isoleucylglycine	Peptide	Dipeptide	40008	LC/MS Pos Early	100003169	2719	189.123	868-28-0	342532	303621			1.8569	1.8834	2.6115	1.1768	1.119	0.9385	0.9627	0.9694	1.0306	0.7059	0.6248	0.6097
246	isovalerate	Amino Acid	Leucine, Isoleucine and Valine Metabolism	44656	LC/MS Neg	100000708	1564	101.061	503-74-2	10430	10001	C08262	HMDB00718	0.6216	0.6216	0.6216	0.9836	0.7398	1.2833	0.6216	1.0265	1	1.2418	0.6216	0.6216
245	isovaleryl CoA	Amino Acid	Leucine, Isoleucine and Valine Metabolism	48005	LC/MS Neg	378	2861.2	850.165	103404-68-8	810	788	C02939	HMDB01113	2.2899	2.4662	2.5415	2.2078	1.5832	1.6577	0.4047	0.3066	0.4168	0.2755	0.3106	0.2765
247	isovalerylglycine	Amino Acid	Leucine, Isoleucine and Valine Metabolism	35107	LC/MS Neg	100001452	1950	158.082	16284-60-9	546304	475516		HMDB00678	0.1236	0.1272	0.1236	1.1073	1.2711	1	0.1236	0.1236	0.1236	0.1236	0.1236	0.1236
207	kynurenate	Amino Acid	Tryptophan Metabolism	1417	LC/MS Neg	98	2224	188.035	492-27-3	3845	3712	C01717	HMDB00715	0.1089	0.0699	0.0699	1	1.0614	1.1496	0.0699	0.0699	0.0699	0.0699	0.0699	0.0699
206	kynurenine	Amino Acid	Tryptophan Metabolism	15140	LC/MS Pos Early	100000265	2739	209.092	2922-83-0	161166	141580	C00328	HMDB00684	1.6327	1.6828	1.8466	3.7262	3.5264	3.3337	0.3673	0.2306	0.2705	0.3226	0.2892	0.1388
822	lactate	Carbohydrate	Glycolysis, Gluconeogenesis, and Pyruvate Metabolism	527	LC/MS Polar	482	1468.8	89.0244	79-33-4	612	592	C00186	HMDB00190	0.6577	0.3938	0.3214	0.9395	0.728	0.701	1.2078	1.0969	1.0605	1.7726	1.5803	1.8183
1021	laurate (12:0)	Lipid	Medium Chain Fatty Acid	1645	LC/MS Neg	181	5300	199.17	143-07-7	3893	3756	C02679	HMDB00638	0.7917	0.7711	1.0538	1.3822	1.7598	1.0623	1.3795	0.8923	1.3406	0.9019	0.9462	0.6557
240	leucine	Amino Acid	Leucine, Isoleucine and Valine Metabolism	60	LC/MS Pos Early	397	2864	132.102	61-90-5	6106	5880	C00123	HMDB00687	1.5592	1.5182	1.8987	11.1822	10.9988	11.3731	0.4003	0.2953	0.2394	0.4818	0.3752	0.3324
589	leucylalanine	Peptide	Dipeptide	40010	LC/MS Pos Early	100003179	2801	203.139	7298-84-2	259321	227625			1.7997	1.7434	1.5986	0.2077	0.2075	0.1862	1.2891	1.4241	1.4879	0.6743	0.6951	0.7109
755	leucylglutamine*	Peptide	Dipeptide	48189	LC/MS Pos Early	100003183	2570	260.161		4305457	3511125			1.619	1.5789	1.568	0.3067	0.3035	0.2825	1.135	1.0039	0.9961	1.2339	0.3097	0.4095
594	leucylglycine	Peptide	Dipeptide	40045	LC/MS Pos Early	100003185	2778	189.123	686-50-0	79070	71402			1.6679	1.8024	2.2645	0.9805	1.0158	0.8155	0.9895	1.0105	1.083	0.4919	0.5248	0.5337
1069	linolenate [alpha or gamma; (18:3n3 or 6)]	Lipid	Polyunsaturated Fatty Acid (n3 and n6)	34035	LC/MS Neg	100001337	5450	277.217		5280934	4444437	C06426	HMDB03073	1.373	1.3663	1.2382	0.7618	0.3927	0.3875	0.3875	0.3875	0.3875	0.3875	0.3875	0.3875
75	lysine	Amino Acid	Lysine Metabolism	1301	LC/MS Pos Early	407	2850	147.113	56-87-1	5962	5747	C00047	HMDB00182	0.5332	0.4941	0.6416	1.3584	1.7463	1.5153	1.4382	1.489	1.4314	0.5631	0.5081	0.5338
613	lysylleucine	Peptide	Dipeptide	40020	LC/MS Pos Early	100003196	3370	260.197	7369-79-1	4682588	3870665			1.7892	1.8029	2.1992	0.3389	0.3075	0.2613	1.3858	1.2703	1.3038	0.6602	0.6102	0.7297
999	malate	Energy	TCA Cycle	1303	LC/MS Polar	409	3343.1	133.014	6915-15-7	525	510	C00149	HMDB00156	1.5966	3.1853	3.3746	1.2186	2.1736	2.1834	0.6699	0.7814	0.5856	0.4037	0.1492	0.1607
1210	malonate	Lipid	Fatty Acid Synthesis	15872	LC/MS Polar	818	3447	103.004	141-82-2;26522-22-85-0	867	844	C00383	HMDB00691	1.1805	0.7426	0.7329	1.7963	1.9133	1.9463	1.1412	0.6282	0.4947	1.286	0.8588	0.454
873	maltose	Carbohydrate	Glycogen Metabolism	15586	LC/MS Polar	913	3329.4	387.114	6363-53-7	10991489	388469	C00208	HMDB00163	1.6901	1.6597	1.8294	0.0741	0.0851	0.0612	1.058	0.9542	1.1053	0.8972	1.0351	0.9649
870	maltotriose	Carbohydrate	Glycogen Metabolism	44688	LC/MS Neg	100000276	812	503.162	1109-28-0	439586	388669	C01835	HMDB01262	2.8249	1.8152	3.8829	0.0516	0.0944	0.0615	1.1112	0.3072	1.3596	2.8288	0.8888	0.7472
915	mannose	Carbohydrate	Fructose, Mannose and Galactose Metabolism	48153	LC/MS Polar	803	2200	225.062	3458-28-4	18950	141983	C00159	HMDB00169	0.8353	0.867	1.1489	0.0118	0.0201	0.0131	1.2591	1.1871	1.6193	1.0153	0.9847	1.1338
916	mannose-6-phosphate	Carbohydrate	Fructose, Mannose and Galactose Metabolism	1469	LC/MS Polar	294	4510	259.022	70442-25-0;104872-94-8	439198	19969422	C00275	HMDB01078	1.0729	1.4067	1.7472	0.7773	0.7262	0.6473	1.0149	1.0234	1.294	0.9265	0.9851	0.7462
1030	margarate (17:0)	Lipid	Long Chain Fatty Acid	1121	LC/MS Neg	891	5731	269.249	506-12-7	10465	10033		HMDB02259	1.6076	2.0636	1.1621	2.9655	1.1621	2.5671	0.8263	0.8379	0.835	0.6741	0.6778	0.8103
296	methionine	Amino Acid	Methionine, Cysteine, SAM and Taurine Metabolism	1302	LC/MS Pos Early	415	2526	150.058	63-68-3	6137	5907	C00073	HMDB00696	1.7371	1.759	1.9712	4.8852	5.2061	5.1392	0.2629	0.2022	0.2123	0.1706	0.145	0.1564
300	methionine sulfone	Amino Acid	Methionine, Cysteine, SAM and Taurine Metabolism	44878	LC/MS Pos Early	100004635	1250	182.048	820-10-0	69961	63154			0.9709	0.9709	0.9709	0.9709	1	1.2667	0.9709	0.9709	0.9709	0.9709	0.9709	0.9709
301	methionine sulfoxide	Amino Acid	Methionine, Cysteine, SAM and Taurine Metabolism	18374	LC/MS Pos Early	100000039	1272	166.053	3226-65-1	158980	139840	C02989	HMDB02005	1.708	1.7901	1.9563	3.7766	3.1559	3.5004	0.292	0.1413	0.1527	0.1328	0.1021	0.1007
3185	methyl glucopyranoside (alpha + beta)	Xenobiotics	Food Component/Plant	46144	LC/MS Neg	100005864	1070	193.072						0.0632	0.0456	0.0755	0.0456	0.0456	0.0456	6.9177	4.0393	6.6435	1.02	1	0.9139
1229	methylmalonate (MMA)	Lipid	Fatty Acid Metabolism (also BCAA Metabolism)	1496	LC/MS Polar	418	3078.4	117.019	516-05-2	487	473	C02170	HMDB00202	1.1008	0.8985	1.1105	0.3582	0.3874	0.3447	2.0861	1.5054	1.9908	1.0839	0.9161	0.8361
2676	methylphosphate	Nucleotide	Purine and Pyrimidine Metabolism	37070	LC/MS Polar	100001805	3760.1	110.985	7023-27-0	13130	12578		HMDB61711	1.2607	1.3279	1.5478	1.3846	1.5365	1.615	0.6795	0.7003	0.7393	0.5702	0.4793	0.4548
261	methylsuccinate	Amino Acid	Leucine, Isoleucine and Valine Metabolism	15745	LC/MS Polar	2051	2800	131.035	498-21-5	10349	9922		HMDB01844	0.8669	1.1331	0.8409	3.347	3.2812	3.2082	0.5782	0.3417	0.3417	0.3417	0.3417	0.3417
1406	myo-inositol	Lipid	Inositol Metabolism	1124	LC/MS Polar	363	3506.3	225.062	87-89-8	892	10239179	C00137	HMDB00211	0.8142	0.792	0.6605	0.4379	0.38	0.3204	3.5007	3.4255	3.2957	1.6983	1.2558	1.1858
1024	myristate (14:0)	Lipid	Long Chain Fatty Acid	1365	LC/MS Neg	519	5440	227.202	544-63-8	11005	10539	C06424	HMDB00806	1.7632	1.4638	1.4107	1.6281	0.8098	1.0351	1.1157	0.9649	0.9606	0.8138	0.7048	0.8699
1025	myristoleate (14:1n5)	Lipid	Long Chain Fatty Acid	32418	LC/MS Neg	100001198	5346.9	225.186	544-64-9	5281119	4444564	C08322	HMDB02000	3.532	2.8029	4.2478	1.5672	1.2931	1	0.0833	0.0923	0.1347	0.0833	0.1191	0.0889
95	N-acetyl-cadaverine	Amino Acid	Lysine Metabolism	43530	LC/MS Pos Early	100002249	2385	145.134	32343-73-0					0.3803	0.3803	0.3803	1.0366	0.9634	1.6602	0.3803	0.3803	0.3803	0.3803	0.3803	0.3803
964	N-acetyl-glucosamine 1-phosphate	Carbohydrate	Aminosugar Metabolism	15741	LC/MS Polar	1212	4052	300.049	31281-59-1	440364	389323	C04256	HMDB01367	1.0263	0.7326	0.7461	0.8838	0.9053	0.8679	1.145	1.4223	1.3761	1.2918	1.3265	0.9737
26	N-acetylalanine	Amino Acid	Alanine and Aspartate Metabolism	1585	LC/MS Neg	1110	861.2	130.051	97-69-8	88064	79449	C02847	HMDB00766	1.0917	1.1634	1	8.6031	9.8678	9.809	0.1401	0.1401	0.346	0.5558	0.3965	0.3717
31	N-acetylasparagine	Amino Acid	Alanine and Aspartate Metabolism	33942	LC/MS Pos Early	100001257	785	175.071	4033-40-3	99715	90090		HMDB06028	0.7755	0.7755	0.7755	0.7755	1	1.3763	0.7755	0.7755	0.7755	0.7755	0.7755	0.7755
32	N-acetylaspartate (NAA)	Amino Acid	Alanine and Aspartate Metabolism	22185	LC/MS Polar	100000787	3143	174.041	997-55-7;997-55-7	65065	58576	C01042	HMDB00812	0.982	1.4915	0.918	2.1501	2.8654	2.6738	0.7276	0.9591	0.9046	0.9038	1.1446	1.018
314	N-acetylcysteine	Amino Acid	Methionine, Cysteine, SAM and Taurine Metabolism	1586	LC/MS Pos Early	1107	1416	164.038	616-91-1	12035	11540	C06809	HMDB01890	0.1954	0.1242	0.2215	0.8103	1.3165	1.0645	20.2673	17.4621	17.5988	1.0684	0.72	0.9355
963	N-acetylglucosamine 6-phosphate	Carbohydrate	Aminosugar Metabolism	15107	LC/MS Polar	1213	4114	300.049	102029-88-9	439219	8216065	C00357	HMDB02817	1.2856	0.7833	0.8913	0.9993	1.1296	0.8413	1.1151	1.0007	1.3356	0.8381	1.0728	0.6614
984	N-acetylglucosamine/N-acetylgalactosamine	Carbohydrate	Aminosugar Metabolism	46539	LC/MS Polar	100006435	1897	220.083						1.3005	1.2527	1.2512	0.4965	0.6838	0.4525	1.9562	1.9911	2.295	0.706	0.5255	0.7488
41	N-acetylglutamate	Amino Acid	Glutamate Metabolism	15720	LC/MS Polar	100000282	3106	188.056	5817-08-03	70914	1266066	C00624	HMDB01138	0.1261	0.1735	0.1683	3.9689	3.5435	3.5915	0.6025	0.634	0.6136	1.7677	1.4767	1.366
42	N-acetylglutamine	Amino Acid	Glutamate Metabolism	33943	LC/MS Polar	100001253	2140	187.072	2490-97-3	182230	158492	C02716	HMDB06029	0.1005	0.1005	0.1005	1.1053	1	1.075	0.1005	0.1005	0.1005	0.1073	0.1005	0.1005
2	N-acetylglycine	Amino Acid	Glycine, Serine and Threonine Metabolism	27710	LC/MS Pos Early	100001006	826	118.05	543-24-8	10972	10507		HMDB00532	0.2997	0.2997	0.2997	1.6769	1.635	1.8535	0.2997	0.2997	0.2997	0.3077	0.2997	0.365
74	N-acetylhistamine	Amino Acid	Histidine Metabolism	48679	LC/MS Pos Early	100006123	2287	154.097	673-49-4	69602	62805	C05135	HMDB13253	0.2645	0.2423	0.2423	1	1.3128	1.13	0.2423	0.2423	0.2423	0.2423	0.2423	0.2423
56	N-acetylhistidine	Amino Acid	Histidine Metabolism	33946	LC/MS Pos Early	100001293	2065	198.087	39145-52-3	75619	68142	C02997	HMDB32055	1.6681	2.0157	1.791	12.9183	15.703	15.698	0.3155	0.2368	0.2314	0.3319	0.2868	0.2499
271	N-acetylisoleucine	Amino Acid	Leucine, Isoleucine and Valine Metabolism	33967	LC/MS Neg	100001276	2325	172.098	3077-46-1	2802421	2081100			1.0475	1	0.8442	4.3042	4.5194	5.2408	0.6817	0.3266	0.3266	0.3266	0.4505	0.3266
241	N-acetylleucine	Amino Acid	Leucine, Isoleucine and Valine Metabolism	1587	LC/MS Neg	1082	2400	172.098	1188-21-2	70912	64075	C02710	HMDB11756	0.9495	1.0505	0.9474	8.2875	9.1238	11.1969	0.1067	0.1067	0.1067	0.1067	0.1237	0.1067
297	N-acetylmethionine	Amino Acid	Methionine, Cysteine, SAM and Taurine Metabolism	1589	LC/MS Neg	1083	1787	190.054	65-82-7	448580	395338	C02712	HMDB11745	1	1.203	1.0145	2.5816	3.3025	3.4005	0.0296	0.0286	0.0399	0.0101	0.0156	0.0101
302	N-acetylmethionine sulfoxide	Amino Acid	Methionine, Cysteine, SAM and Taurine Metabolism	45428	LC/MS Pos Early	100005463	944	208.064		193368	167798			0.4582	0.5668	0.4058	1.708	1.4332	1.4417	0.4058	0.4058	0.4058	0.4058	0.4058	0.4058
973	N-acetylmuramate	Carbohydrate	Aminosugar Metabolism	18354	LC/MS Neg	100000283	860	292.104	10597-89-4	5462244	74681	C02713	HMDB60493	1.4044	1.1441	1.0708	4.1995	3.5093	3.4927	0.9292	0.6141	0.6181	0.387	0.4885	0.3916
970	N-acetylneuraminate	Carbohydrate	Aminosugar Metabolism	32377	LC/MS Pos Early	1162	660	310.113	131-48-6	439197	10292217	C00270	HMDB00230	0.7885	0.7463	0.8586	1.7497	2.0004	2.08	0.9844	0.9545	1.0156	1.2307	1.0943	0.9422
102	N-acetylphenylalanine	Amino Acid	Phenylalanine and Tyrosine Metabolism	33950	LC/MS Neg	100001256	2597	206.082	2018-61-3	74839	67404	C03519	HMDB00512	2.0938	2.0824	1.6807	8.4017	8.2331	10.7251	0.2481	0.2395	0.206	0.2766	0.3193	0.2699
344	N-acetylproline	Amino Acid	Urea cycle; Arginine and Proline Metabolism	34387	LC/MS Neg	100001334	1230	156.067	1074-79-9	322640	285677			0.9728	0.9728	0.9728	0.9728	1	1.1668	0.9728	0.9728	0.9728	0.9728	0.9728	0.9728
376	N-acetylputrescine	Amino Acid	Polyamine Metabolism	37496	LC/MS Pos Early	192	2230	131.118	18233-70-0	122356	109095	C02714	HMDB02064	0.8264	0.5351	0.6253	1.7577	1.7757	1.6268	0.7386	0.6455	0.603	1.599	1.1736	1.3369
10	N-acetylserine	Amino Acid	Glycine, Serine and Threonine Metabolism	37076	LC/MS Pos Early	100001851	811	148.06	97-14-3	65249	58744		HMDB02931	0.774	1.0467	1.2099	0.948	0.9533	1.1422	0.0241	0.0145	0.0324	1.5237	3.1395	1.7045
15	N-acetylthreonine	Amino Acid	Glycine, Serine and Threonine Metabolism	33939	LC/MS Polar	100001274	1700	160.062	17093-74-2	152204	3841173			0.3451	0.5378	0.4549	1.5856	1.4622	1.742	0.2481	0.2486	0.2325	2.461	2.3866	1.984
197	N-acetyltryptophan	Amino Acid	Tryptophan Metabolism	33959	LC/MS Neg	100001254	2630	245.093	1218-34-4	700653	610602	C03137	HMDB13713	1.9145	2.0889	1.6264	8.723	8.4114	11.964	0.3736	0.3479	0.2474	0.285	0.3432	0.2584
115	N-acetyltyrosine	Amino Acid	Phenylalanine and Tyrosine Metabolism	32390	LC/MS Neg	100001104	1680	222.077	537-55-3	68310	61606		HMDB00866	0.9047	0.9047	0.9047	0.9047	1	1.0841	0.9047	0.9047	0.9047	0.9047	0.9047	0.9047
282	N-acetylvaline	Amino Acid	Leucine, Isoleucine and Valine Metabolism	1591	LC/MS Neg	1084	1704	158.082	96-81-1	66789	60154		HMDB11757	1.1847	1.242	1.0026	3.1966	3.7892	3.8843	0.9974	0.6666	0.7143	0.9589	0.8315	0.4442
348	N-alpha-acetylornithine	Amino Acid	Urea cycle; Arginine and Proline Metabolism	32984	LC/MS Pos Early	100000285	2000	175.108	6205-08-09	439232	388369	C00437	HMDB03357	0.1523	0.1618	0.2139	1.7861	2.3199	2.2367	0.1523	0.1523	0.1523	0.1523	0.1523	0.1523
2615	N-carbamoylaspartate	Nucleotide	Pyrimidine Metabolism, Orotate containing	1594	LC/MS Polar	1108	3800	175.036	923-37-5	93072	4573859	C00438	HMDB00828	5.2092	7.2693	7.8382	0.2921	0.2921	0.2921	1	0.5787	0.3291	0.2921	0.2921	0.2921
346	N-delta-acetylornithine	Amino Acid	Urea cycle; Arginine and Proline Metabolism	43249	LC/MS Pos Early	100004523	1877	175.108		9920500	8096135			0.4921	0.3699	0.5183	1.4817	1.8843	1.6487	0.3699	0.3699	0.3699	0.3699	0.3699	0.3699
298	N-formylmethionine	Amino Acid	Methionine, Cysteine, SAM and Taurine Metabolism	2829	LC/MS Neg	194	1543.8	176.039	4289-98-9	439750	388809	C03145	HMDB01015	1.5885	1.7559	1.8235	2.6835	3.1253	3.4347	0.3299	0.271	0.2759	0.4115	0.2769	0.307
191	N-formylphenylalanine	Amino Acid	Phenylalanine and Tyrosine Metabolism	48433	LC/MS Neg	100006056	2336	192.067	13200-85-6	759256	663938			1.9975	0.3078	1.4035	21.837	24.915	30.982	0.6092	0.3211	1	0.7806	0.3078	0.4992
1235	N-palmitoyl glycine	Lipid	Fatty Acid Metabolism(Acyl Glycine)	42092	LC/MS Neg	100003686	5580	312.254	2441-41-0	151008	133100			5.6452	4.2802	3.3137	1.6008	1.4764	1.2755	0.7245	0.187	0.5955	0.1202	0.2113	0.2685
2603	N1-methylguanosine	Nucleotide	Purine Metabolism, Guanine containing	31609	LC/MS Neg	100001122	1915	296.1	2140-65-0	96373	86996		HMDB01563	2.0479	1.11	1.3734	3.0275	3.9223	4.388	0.8232	0.89	0.7531	0.8395	0.3	0.3609
2604	N2-methylguanosine	Nucleotide	Purine Metabolism, Guanine containing	35133	LC/MS Neg	100001467	1988	296.1	2140-77-4	3035422	2299669		HMDB05862	1.1762	1.3872	1.3608	0.7387	1.1209	0.8791	1.2052	1.1282	0.5682	0.8517	0.6729	0.8411
2659	N4-acetylcytidine	Nucleotide	Pyrimidine Metabolism, Cytidine containing	35130	LC/MS Pos Early	100001413	1681	286.103	3768-18-1	107461	96702		HMDB05923	1.557	1.8078	1.7561	1.323	2.2568	1.8975	0.6506	0.677	0.5981	0.5358	0.4592	0.4598
79	N6,N6,N6-trimethyllysine	Amino Acid	Lysine Metabolism	1498	LC/MS Pos Early	189	2825	189.16	23284-33-5	440120	140379	C03793	HMDB01325	0.1076	0.0769	0.1541	1.8459	2.2262	2.1031	0.0769	0.0769	0.0769	0.0769	0.0769	0.0769
2571	N6,N6-dimethyladenosine	Nucleotide	Purine Metabolism, Adenine containing	42081	LC/MS Pos Early	100003867	2415	296.135	2620-62-4	348206	309033			1.4283	1.377	1.9275	1.4078	1.4869	1.5709	0.623	0.4658	0.4942	0.4678	0.3568	0.2902
77	N6-acetyllysine	Amino Acid	Lysine Metabolism	36752	LC/MS Neg	100001734	1059	187.109	692-04-6	92832	83801	C02727	HMDB00206	1	0.4905	0.9081	2.4417	3.945	3.2647	0.6535	0.4905	0.4905	0.4905	0.4905	0.4905
2579	N6-carbamoylthreonyladenosine	Nucleotide	Purine Metabolism, Adenine containing	35157	LC/MS Pos Early	100001415	2008	413.142	24719-82-2	161466	141829		HMDB41623	1.7687	1.6331	1.7236	2.3042	2.8376	2.7865	0.3422	0.3669	0.2533	0.2918	0.2535	0.2224
985	N6-carboxymethyllysine	Carbohydrate	Advanced Glycation End-product	36713	LC/MS Pos Early	100001768	2592	205.118	5746-04-03		11217184			0.9868	1	0.9605	4.2826	4.5544	4.2982	0.0638	0.0638	0.0638	0.0638	0.0638	0.0638
2570	N6-methyladenosine	Nucleotide	Purine Metabolism, Adenine containing	37114	LC/MS Pos Early	213	2264	282.12	1867-73-8	102175	92307		HMDB04044	1.4501	1.4174	1.5605	1.7122	2.0936	2.4312	0.5826	0.5473	0.5278	0.4184	0.3466	0.3465
2588	N6-succinyladenosine	Nucleotide	Purine Metabolism, Adenine containing	48130	LC/MS Neg	100001664	980	382.1	4542-23-8				HMDB00912	1.2985	2.0116	2.5033	1.7273	1	1.2112	0.376	0.4094	0.233	0.0725	0.075	0.0725
2681	nicotinamide	Cofactors and Vitamins	Nicotinate and Nicotinamide Metabolism	594	LC/MS Pos Early	432	1942	123.055	98-92-0	936	911	C00153	HMDB01406	0.9717	0.7329	0.9074	1.4857	1.1149	1.4178	0.945	0.801	1.0607	1.0147	1.1046	0.9853
2685	nicotinamide adenine dinucleotide (NAD+)	Cofactors and Vitamins	Nicotinate and Nicotinamide Metabolism	5278	LC/MS Neg	1310	1434	662.102	53-84-9	5893	5681	C00003	HMDB00902	0.9959	1.0182	1.0041	1.5199	1.7201	1.5977	0.5417	0.5202	0.7125	1.0997	0.6693	0.7711
2686	nicotinamide adenine dinucleotide reduced (NADH)	Cofactors and Vitamins	Nicotinate and Nicotinamide Metabolism	31475	LC/MS Polar	428	3375.3	664.117	58-68-4;606-68-8	439153	388299	C00004	HMDB01487	0.8035	0.8035	0.8035	0.8035	0.8035	0.8035	0.8035	0.8035	0.8528	0.8035	1.1472	1.2963
2683	nicotinamide ribonucleotide (NMN)	Cofactors and Vitamins	Nicotinate and Nicotinamide Metabolism	22152	LC/MS Pos Early	1312	766	335.064	1094-61-7	14180	13553	C00455	HMDB00229	1.2009	1.3469	1.0275	1.6541	1.2574	1.4286	0.9725	0.708	0.6288	0.4446	0.4188	0.3365
2684	nicotinamide riboside	Cofactors and Vitamins	Nicotinate and Nicotinamide Metabolism	33013	LC/MS Pos Early	100001310	2040	255.098	1341-23-7	439924		C03150	HMDB00855	0.9413	0.9584	1.0416	0.7228	0.6573	0.6869	1.1114	1.1737	0.8809	1.4812	1.9758	2.463
2678	nicotinate	Cofactors and Vitamins	Nicotinate and Nicotinamide Metabolism	1504	LC/MS Pos Early	567	1673	124.039	59-67-6	938	913	C00253	HMDB01488	1.3869	0.5401	1.5033	6.5965	10.2368	6.4333	0.0847	0.3558	0.2123	0.858	0.5284	1.142
2690	nicotinate adenine dinucleotide (NAAD+)	Cofactors and Vitamins	Nicotinate and Nicotinamide Metabolism	15725	LC/MS Neg	100000118	1200	663.086	6450-77-7;104809-30-5	25246170				1.673	2.0675	1.7333	1.7614	1.5744	1.5057	0.4841	0.2989	0.4317	0.4943	0.3896	0.3471
2679	nicotinate ribonucleoside	Cofactors and Vitamins	Nicotinate and Nicotinamide Metabolism	33471	LC/MS Pos Early	100001316	1536	256.082	2625-49-2	161234	141635	C05841	HMDB06809	1.504	1.3736	1.2024	0.4242	0.3746	0.353	0.9254	0.9644	0.817	1.6645	1.6368	1.0356
2680	nicotinic acid mononucleotide (NaMN)	Cofactors and Vitamins	Nicotinate and Nicotinamide Metabolism	32461	LC/MS Polar	100001058	4323.7	334.033	321-02-8	5288991	108821	C01185	HMDB01132	0.8805	0.8805	0.8805	0.8805	0.8805	0.8805	0.8805	0.8805	1.0975	1.4327	0.9025	0.8805
19	O-acetylhomoserine	Amino Acid	Glycine, Serine and Threonine Metabolism	31539	LC/MS Polar	100001129	1850	160.062	7540-67-2	439389	388506	C01077		0.1765	0.2216	0.135	0.0061	0.0126	0.0128	2.6669	2.0615	1.7784	4.652	3.778	3.4448
11	O-acetylserine	Amino Acid	Glycine, Serine and Threonine Metabolism	15947	LC/MS Pos Early	100000286	1370	148.06	66638-22-0	99478	89874	C00979	HMDB03011	0.5327	1	0.9845	1.1162	0.6368	1.9406	0.0249	0.0249	0.0361	1.8297	2.375	1.2846
23	O-methylthreonine	Amino Acid	Glycine, Serine and Threonine Metabolism	21059	LC/MS Pos Early	100000957	2075	134.081	4144-02-09	2724875	20074666			0.0405	0.0395	0.0331	0.0125	0.0131	0.0108	2.0095	1.9595	2.0742	12.5635	31.8698	12.6111
165	O-methyltyrosine	Amino Acid	Phenylalanine and Tyrosine Metabolism	37451	LC/MS Pos Early	100002078	2790	196.097	1080-06-4	76957	69406			1.6562	1.961	2.1454	1.7688	1.8796	2.1854	0.3438	0.2621	0.2819	0.1504	0.1172	0.1413
164	o-Tyrosine	Amino Acid	Phenylalanine and Tyrosine Metabolism	43392	LC/MS Pos Early	100004290	2772	182.081	2370-61-8	91482	82607			1	1.0761	0.7853	3.6747	3.376	3.2761	0.0686	0.0867	0.0686	0.1051	0.0686	0.0686
1390	oleoyl ethanolamide	Lipid	Endocannabinoid	38102	LC/MS Neg	1137	6200	324.291	11-58-0;111-58-0	5283454	4446574		HMDB02088	2.2357	1.8198	1.1562	0.7834	0.8438	0.7725	0.7725	0.7725	0.7725	0.7725	0.7725	0.7725
2617	orotate	Nucleotide	Pyrimidine Metabolism, Orotate containing	1505	LC/MS Polar	445	1638.1	155.01	50887-69-9	967	942	C00295	HMDB00226	5.9416	3.9017	6.238	1.3261	1.1156	0.8844	0.0931	0.051	0.051	0.0894	0.0718	0.051
2718	oxalate (ethanedioate)	Cofactors and Vitamins	Ascorbate and Aldarate Metabolism	20694	LC/MS Polar	100000841	3803	88.988	144-62-7	971	946	C00209	HMDB02329	1.2625	1.369	2.7759	1.1122	0.9405	1.0452	0.8206	0.9927	0.9193	0.7017	0.8487	1.0073
131	p-cresol sulfate	Amino Acid	Phenylalanine and Tyrosine Metabolism	36103	LC/MS Neg	100001315	2890	187.007	3233-57-7	4615423	3806480	C01468	HMDB11635	0.9791	0.9791	0.9791	0.9791	1.3826	1	0.9791	0.9791	0.9791	0.9791	0.9791	0.9791
1027	palmitate (16:0)	Lipid	Long Chain Fatty Acid	1336	LC/MS Neg	424	5618	255.233	57-10-3	985	960	C00249	HMDB00220	1.6167	1.2274	1.0324	2.0467	1.319	1.479	0.9676	0.8229	0.865	0.5736	0.5726	0.6557
1028	palmitoleate (16:1n7)	Lipid	Long Chain Fatty Acid	33447	LC/MS Neg	452	5475	253.217	373-49-9	445638	393216	C08362	HMDB03229	2.519	2.4441	2.22	2.0076	1.3292	1.4346	0.6708	0.6517	0.6237	0.536	0.5745	0.5917
1393	palmitoyl ethanolamide	Lipid	Endocannabinoid	38165	LC/MS Neg	1489	6100	298.275	544-31-0	4671	4509	C16512	HMDB02100	4.2275	3.5609	2.3676	1.5501	1.3325	1.2987	0.6459	0.4582	0.5893	0.5014	0.6791	0.7013
2706	pantothenate	Cofactors and Vitamins	Pantothenate and CoA Metabolism	1508	LC/MS Neg	1024	1498.7	218.103	137-08-6	6613	6361	C00864	HMDB00210	1.8726	2.4566	3.897	36.9208	44.3968	45.6414	0.0695	0.0588	0.0566	0.0837	0.1274	0.1088
1026	pentadecanoate (15:0)	Lipid	Long Chain Fatty Acid	1361	LC/MS Neg	980	5521	241.217	1002-84-2;10002-84-2	13849	13249	C16537	HMDB00826	0.6239	0.6698	0.5076	2.2765	0.6773	1.4673	1.4421	1.4932	1.0837	0.9163	0.6869	1.102
108	phenethylamine	Amino Acid	Phenylalanine and Tyrosine Metabolism	12142	LC/MS Pos Early	1207	3065	122.096	64-04-0	1001	13856352	C05332	HMDB02017	0.9061	0.9061	0.9061	1.3651	0.9061	1	0.9061	0.9061	0.9061	0.9061	0.9061	0.9061
109	phenylacetate	Amino Acid	Phenylalanine and Tyrosine Metabolism	15958	LC/MS Neg	100000011	2110.8	135.045	103-82-2	999	10181341	C07086	HMDB00209	1.3526	1.3818	1.5031	2.8777	3.1837	2.1696	0.4397	0.5709	0.6474	0.2267	0.1678	0.1199
101	phenylalanine	Amino Acid	Phenylalanine and Tyrosine Metabolism	64	LC/MS Pos Early	460	2878	166.086	63-91-2	6140	5910	C00079	HMDB00159	1.4098	1.4121	1.5062	3.5383	3.6077	3.8901	0.5901	0.524	0.4932	0.5902	0.4997	0.4428
642	phenylalanylalanine	Peptide	Dipeptide	41374	LC/MS Pos Early	100003589	2909	237.123	3918-87-4	6993123;5488196	4589716			1.8364	1.5118	1.1931	0.1705	0.1607	0.149	1.6901	1.7984	1.9216	0.735	0.8038	0.8069
646	phenylalanylglycine	Peptide	Dipeptide	41370	LC/MS Pos Early	100003588	2898	223.108	721-90-4	98207	88678			1.6643	1.7264	1.872	0.4688	0.5411	0.466	1.3113	1.3408	1.4228	0.6449	0.6887	0.6638
106	phenyllactate (PLA)	Amino Acid	Phenylalanine and Tyrosine Metabolism	22130	LC/MS Neg	100000774	2208	165.056	828-01-3	3848	3715	C05607	HMDB00779	0.733	0.7299	0.7835	1.4115	1.2165	1.5304	0.7299	0.7299	0.7299	0.7299	0.7299	0.7299
105	phenylpyruvate	Amino Acid	Phenylalanine and Tyrosine Metabolism	566	LC/MS Polar	241	845	163.04	156-06-9	997	972	C00166	HMDB00205	1.641	2.9035	3.8497	5.279	3.5178	3.2355	0.3324	0.359	0.2752	0.2841	0.1745	0.1948
1012	phosphate	Energy	Oxidative Phosphorylation	42109	LC/MS Neg	461	608	96.9696	7664-38-2	1061	1032	C00009	HMDB01429	0.9596	0.9811	1.0917	1.1159	1.2684	1.1085	1.0189	0.9395	1.0635	0.9106	0.9448	0.9284
820	phosphoenolpyruvate (PEP)	Carbohydrate	Glycolysis, Gluconeogenesis, and Pyruvate Metabolism	597	LC/MS Neg	463	587.3	166.975	10526-80-4	1005	980	C00074	HMDB00263	0.8929	0.7703	0.6945	0.2414	0.3185	0.3087	1.1858	1.6471	1.5017	1.288	1.1071	1.1531
1440	phosphoethanolamine	Lipid	Phospholipid Metabolism	1600	LC/MS Pos Early	1026	700	142.026	1071-23-4	1015	990	C00346	HMDB00224	0.6937	0.6051	1.1307	8.0615	4.7071	5.6542	1.746	0.9436	1.0564	0.7753	0.5688	0.7321
2708	phosphopantetheine	Cofactors and Vitamins	Pantothenate and CoA Metabolism	15504	LC/MS Neg	100000328	1596.9	357.089	NA	987	103123	C01134	HMDB01416	1.4449	1.3947	1.5962	0.6959	0.596	0.7914	1.2041	0.9324	0.6036	1.0402	1.2908	0.9598
17	phosphothreonine	Amino Acid	Glycine, Serine and Threonine Metabolism	37453	LC/MS Pos Early	100002076	605	200.032	27530-80-9	1016	991	C12147		0.5342	0.6357	0.4935	1.3643	1.465	1.4487	0.6102	0.5806	0.5807	6.0033	5.7196	4.2665
3126	phytanate	Xenobiotics	Food Component/Plant	598	LC/MS Neg	466	5908	311.296	14721-66-5	26840	10140204	C01607	HMDB00417,HMDB00801,HMDB00553	3.6235	2.9221	2.2439	1.5583	1	1.0759	0.5023	0.244	0.4543	0.2821	0.4613	0.244
1727	phytosphingosine	Lipid	Sphingolipid Metabolism	1510	LC/MS Pos Late	469	1367	318.3	554-62-1	122121	21238683	C12144	HMDB04610	1.909	1.6144	1.7691	4.3832	4.8331	4.6145	0.2998	0.2769	0.3117	0.3488	0.3856	0.3758
1150	pimelate (heptanedioate)	Lipid	Fatty Acid, Dicarboxylate	15704	LC/MS Polar	100000101	2745	159.066	111-16-0	385	376	C02656	HMDB00857	0.8784	0.8784	0.8784	1.167	0.8784	1	0.8784	0.8784	0.8784	0.8784	0.8784	0.8784
93	pipecolate	Amino Acid	Lysine Metabolism	1444	LC/MS Pos Early	1025	2200	130.086	4043-87-2	849	826	C00408	HMDB00070	1.7277	1.4434	1.2356	5.5633	5.4839	5.6427	0.5587	0.3844	0.5551	0.7644	0.5984	0.2829
334	proline	Amino Acid	Urea cycle; Arginine and Proline Metabolism	1898	LC/MS Pos Early	480	1603	116.071	147-85-3	145742	128566	C00148	HMDB00162	1.744	1.207	1.6587	5.9576	7.5389	6.2917	0.5532	0.412	0.4463	0.793	0.7855	0.5668
663	prolylglycine	Peptide	Dipeptide	40703	LC/MS Pos Early	100003674	2136	173.092	2578-57-6	7408076;6426709	4932143			1	1.1186	1.7126	1.8007	1.98	2.072	0.4826	0.3563	0.4603	0.1264	0.1264	0.1568
1225	propionyl CoA	Lipid	Fatty Acid Metabolism (also BCAA Metabolism)	46323	LC/MS Neg	100000355	2009	410.563	108321-21-7	92753	83731	C00100	HMDB01275	0.9813	1	1.4802	0.9813	0.9813	0.9813	0.9813	0.9813	0.9813	0.9813	0.9813	0.9813
2631	pseudouridine	Nucleotide	Pyrimidine Metabolism, Uracil containing	33442	LC/MS Neg	821	1100	243.062	1445-07-4	15047	21403010	C02067	HMDB00767	1.5807	1.4675	1.5666	2.092	2.844	3.5167	0.5325	0.4164	0.3934	0.2504	0.265	0.2483
2745	pterin	Cofactors and Vitamins	Pterin Metabolism	43023	LC/MS Pos Early	100004216	1805	164.057	22363-60-4	73000	65806	C00715	HMDB00802	2.073	0.5146	1.9151	0.23	1.2732	0.2588	3.1131	0.532	3.0697	0.7268	1.6804	0.5347
2782	pyridoxal	Cofactors and Vitamins	Vitamin B6 Metabolism	1651	LC/MS Pos Early	491	2343	168.066	65-22-5	1050	1021	C00250	HMDB01545	1.6996	1.6765	1.5568	1.4185	1.4218	1.7438	0.5815	0.5278	0.5735	0.5567	0.4372	0.4405
2781	pyridoxal phosphate	Cofactors and Vitamins	Vitamin B6 Metabolism	5331	LC/MS Pos Early	492	1367	248.032	41468-25-1	1051	1022	C00018	HMDB01491	0.7794	0.6396	0.7149	0.9178	1.292	1.3112	1.0715	0.8065	0.9285	1.9407	1.8088	1.7299
2779	pyridoxamine	Cofactors and Vitamins	Vitamin B6 Metabolism	2150	LC/MS Pos Early	568	2975	169.097	58052-48-5	1052	1023	C00534	HMDB01431	1.1379	1.1771	1.1861	2.2958	2.2369	2.326	0.8353	0.782	0.8621	0.4413	0.4027	0.338
2780	pyridoxamine phosphate	Cofactors and Vitamins	Vitamin B6 Metabolism	3138	LC/MS Pos Early	493	1932	249.063	529-96-4	1053	1024	C00647	HMDB01555	0.8725	0.6979	0.8613	2.0474	2.7264	2.287	0.8854	0.7367	0.9781	1.1483	1.243	1.0219
2783	pyridoxate	Cofactors and Vitamins	Vitamin B6 Metabolism	31555	LC/MS Neg	100001121	2185	182.046	82-82-6	6723	6467	C00847	HMDB00017	0.5986	0.3767	0.3355	1.0216	1.2101	1.6976	0.1254	0.1254	1	1.0919	0.3707	1.0683
2778	pyridoxine (Vitamin B6)	Cofactors and Vitamins	Vitamin B6 Metabolism	608	LC/MS Pos Early	936	2442	170.081	58-56-0	1054	1025	C00314	HMDB02075	1.4678	1.4546	1.3571	4.6406	4.7779	4.6679	0.6429	0.4855	0.4711	0.5011	0.4985	0.4082
50	pyroglutamine*	Amino Acid	Glutamate Metabolism	46225	LC/MS Pos Early	100001540	1900	129.066	2353-44-8	134508	118562			0.3712	0.3773	0.4321	1.5679	1.8598	1.82	0.3712	0.3712	0.3712	0.3712	0.3712	0.3712
3213	pyrraline	Xenobiotics	Food Component/Plant	48428	LC/MS Pos Early	100001767	2750	255.134	74509-14-1		19980286			0.8326	0.8326	0.8326	1.2703	0.8326	1	0.8326	0.8326	0.8326	0.8326	0.8326	0.8326
821	pyruvate	Carbohydrate	Glycolysis, Gluconeogenesis, and Pyruvate Metabolism	42582	LC/MS Neg	823	732.4	87.0088	127-17-3	1060	96901	C00022	HMDB00243	1.012	0.8655	0.7987	0.3768	0.5048	0.4195	0.988	1.4811	1.3325	1.5629	1.1249	1.0222
841	ribitol	Carbohydrate	Pentose Metabolism	15772	LC/MS Polar	100000406	1789.6	151.061	488-81-3	6912	10254628	C00474	HMDB00508	0.863	1.051	1.0923	1.471	1.4063	1.2675	0.4809	0.9011	1	0.3046	0.1798	0.1798
2703	riboflavin (Vitamin B2)	Cofactors and Vitamins	Riboflavin Metabolism	1827	LC/MS Pos Early	500	2292	377.146	83-88-5	493570	431981	C00255	HMDB00244	1.3722	1.2802	1.3573	1.2314	1.2651	1.3188	0.7348	0.733	0.7686	0.5212	0.5807	0.5671
842	ribonate	Carbohydrate	Pentose Metabolism	27731	LC/MS Polar	100001007	2425	165.04	5336-08-03	5460677	4574162	C01685	HMDB00867	0.8485	0.7914	0.788	0.7139	0.8894	0.9806	2.9287	3.0206	2.6227	1.6472	1.2292	1.0194
840	ribose	Carbohydrate	Pentose Metabolism	1471	LC/MS Polar	914	1508.2	195.051	50-69-1	5779	4470639	C00121	HMDB00283	1.1231	0.9113	0.8902	0.6065	0.588	0.6148	1.3715	1.3867	1.4279	1.0403	0.9597	1.0499
831	ribose 1-phosphate	Carbohydrate	Pentose Phosphate Pathway	1763	LC/MS Polar	219	4025	229.012	50-99-7;58459-37-3	439236	388373	C00620	HMDB01489	0.3619	0.2516	0.2361	0.433	0.6815	0.5121	1.3185	1.8018	1.9143	1.3644	1.3468	1.3989
864	ribulose/xylulose	Carbohydrate	Pentose Metabolism	48340	LC/MS Polar	100006122	1400	149.046						0.8949	0.7822	0.6915	0.3294	0.3343	0.2714	1.1955	1.1051	1.4762	1.4228	1.1933	1.2006
304	S-adenosylhomocysteine (SAH)	Amino Acid	Methionine, Cysteine, SAM and Taurine Metabolism	42382	LC/MS Neg	197	1832.4	383.114	979-92-0	439155	16788012	C00021	HMDB00939	0.456	0.5019	0.4771	0.4591	0.4105	0.4732	3.7237	3.4589	3.3967	2.0984	1.4981	1.8363
303	S-adenosylmethionine (SAM)	Amino Acid	Methionine, Cysteine, SAM and Taurine Metabolism	15915	LC/MS Pos Early	1263	3002	399.145	24346-00-7;86867-01-8;86867-0108	34755		C00019	HMDB01185	1.6475	1.2856	1.7742	7.3854	11.8509	10.1091	0.5774	0.7144	0.619	0.5146	0.0822	0.2393
4	sarcosine (N-Methylglycine)	Amino Acid	Glycine, Serine and Threonine Metabolism	1516	LC/MS Pos Early	1023	1280	90.055	107-97-1	1088	1057	C00213	HMDB00271	0.7084	0.7084	0.7084	1.2916	0.7084	0.7084	0.7084	0.7084	0.7084	0.7084	0.7084	0.7084
833	sedoheptulose-7-phosphate	Carbohydrate	Pentose Phosphate Pathway	35649	LC/MS Neg	100001628	599.6	289.033	2646-35-7	616	596	C05382	HMDB01068	1.7259	2.0449	2.468	0.7417	0.9557	0.9977	1.0023	1.039	1.1625	0.9385	0.7771	0.7649
9	serine	Amino Acid	Glycine, Serine and Threonine Metabolism	1648	LC/MS Pos Early	503	1239	106.05	56-45-1	5951	5736	C00065	HMDB00187	1.0377	1.0886	1.0988	1.6075	1.8926	2.0745	0.6183	0.683	0.5781	0.9413	0.9623	0.8215
372	spermidine	Amino Acid	Polyamine Metabolism	485	LC/MS Pos Early	50	3355	146.165	124-20-9	1102	1071	C00315	HMDB01257	0.6763	0.6936	0.6725	0.2976	0.4976	0.4208	1.421	2.4521	1.8465	1.8129	1.3064	1.4999
1726	sphinganine	Lipid	Sphingolipid Metabolism	17769	LC/MS Pos Late	313	1413	302.305	3102-56-5	3126	3014	C00836	HMDB00269	1.4329	1.2955	1.4043	2.2366	2.4771	2.368	0.6447	0.6639	0.6932	0.6318	0.7045	0.6605
1735	sphingosine	Lipid	Sphingolipid Metabolism	17747	LC/MS Pos Late	297	1393	300.29	123-78-4	5353955	4510275	C00319	HMDB00252	1.2048	1.0464	1.3527	2.6991	2.5853	2.8324	0.7491	0.6402	0.7734	0.9536	0.8967	0.8606
1032	stearate (18:0)	Lipid	Long Chain Fatty Acid	1358	LC/MS Neg	439	5872	283.264	57-11-4	5281	5091	C01530	HMDB00827	1.5672	1.3032	1.0773	1.1088	0.9862	1.0138	1.0202	0.9207	0.9443	0.8584	0.8259	0.9431
1394	stearoyl ethanolamide	Lipid	Endocannabinoid	38625	LC/MS Pos Late	100002254	1787	328.321	111-57-9	27902	25958		HMDB13078	1.8488	2.0643	1.7975	0.785	1.0888	1	0.3192	0.0869	0.18	0.0869	0.0869	0.0869
997	succinate	Energy	TCA Cycle	1437	LC/MS Polar	252	3149	117.019	110-15-6	1110	1078	C00042	HMDB00254	1.2144	1.2384	1.2297	1.9567	1.8224	1.9271	0.7612	0.755	0.7103	0.7856	0.6518	0.6963
3658	succinimide	Xenobiotics	Chemical	41888	LC/MS Polar	100003696	2155	116.035	123-56-8	11439	10955	C07273		1.3173	1.8028	2.1767	3.4655	3.1379	3.569	0.4792	0.3433	0.3861	0.6827	0.5737	0.6217
323	taurine	Amino Acid	Methionine, Cysteine, SAM and Taurine Metabolism	2125	LC/MS Polar	512	2120	124.007	107-35-7	1123	1091	C00245	HMDB00251	0.4096	0.3176	0.4337	1.5663	1.9375	1.843	0.3176	0.3176	0.3176	0.3176	0.3176	0.3176
2767	thiamin (Vitamin B1)	Cofactors and Vitamins	Thiamine Metabolism	5341	LC/MS Pos Early	873	3050	265.112	59-43-8	1130		C00378	HMDB00235	1	0.949	1.0821	1.4224	1.58	1.6925	0.1935	0.1913	0.1465	0.1465	0.1465	0.1465
2769	thiamin diphosphate	Cofactors and Vitamins	Thiamine Metabolism	35670	LC/MS Neg	522	1195.1	423.03	154-87-0	1132	8715	C00068	HMDB01372	1.516	1.4881	1.9486	4.8155	5.0976	5.5867	0.4389	0.5004	0.5119	0.1127	0.1114	0.0813
2768	thiamin monophosphate	Cofactors and Vitamins	Thiamine Metabolism	15798	LC/MS Neg	523	1448	343.064	532-40-1	3382778	2627905	C01081	HMDB02666	1.6716	1.575	1.4152	2.0608	2.5475	2.2694	0.4516	0.4148	0.5848	0.0663	0.0593	0.0814
2716	threonate	Cofactors and Vitamins	Ascorbate and Aldarate Metabolism	27738	LC/MS Polar	100001022	2384	135.03	70753-61-6	151152	133224	C01620	HMDB00943	0.9233	1	1.05	3.5486	4.4914	4.3248	1.0395	0.3208	0.3208	0.9703	0.6258	0.8177
14	threonine	Amino Acid	Glycine, Serine and Threonine Metabolism	1284	LC/MS Pos Early	564	1514	120.066	72-19-5	6288	6051	C00188	HMDB00167	0.764	0.7492	0.7917	2.5908	2.6169	2.6026	0.538	0.4683	0.5378	1.5128	1.4571	1.2083
703	threonylphenylalanine	Peptide	Dipeptide	31530	LC/MS Pos Early	100001125	3077	267.134	16875-27-7	4099799;4099798	3313819			1.4066	1.3803	1.2029	0.2303	0.2176	0.2176	1.2045	1	1.1844	0.4562	0.5026	0.5028
2671	thymidine	Nucleotide	Pyrimidine Metabolism, Thymine containing	2183	LC/MS Pos Early	872	1400	243.098	50-89-5	5789	5585	C00214	HMDB00273	1.2258	0.6844	0.8422	7.1825	8.372	13.1717	0.9648	1.0352	1.0693	0.4301	0.2823	0.2205
2667	thymidine 5'-monophosphate	Nucleotide	Pyrimidine Metabolism, Thymine containing	12023	LC/MS Polar	1248	3560	321.049	33430-62-5	9700	10239189	C00364	HMDB01227	0.9226	0.9712	1.0275	1.529	2.1106	2.4137	0.9948	1.1828	1.0052	0.6724	0.5776	0.5094
2672	thymine	Nucleotide	Pyrimidine Metabolism, Thymine containing	604	LC/MS Neg	882	1654	125.036	65-71-4	1135	1103	C00178	HMDB00262	1.0738	0.9617	1.1238	3.6265	4.064	4.4994	0.944	0.824	1.0383	0.6962	0.5022	0.5556
352	trans-4-hydroxyproline	Amino Acid	Urea cycle; Arginine and Proline Metabolism	32306	LC/MS Pos Early	1001	1064	132.066	51-35-4	5810	5605	C01157	HMDB00725	1.0767	1.2717	0.9233	7.1922	5.9573	7.1166	0.3314	0.1636	0.4239	0.1365	0.1365	0.1365
62	trans-urocanate	Amino Acid	Histidine Metabolism	607	LC/MS Pos Early	537	2285	139.05	104-98-3	736715	643824	C00785	HMDB00301	0.7014	1.2097	0.6899	4.6531	4.6317	4.9029	1.2668	1.0296	0.9667	0.9704	0.4241	0.6753
2698	trigonelline (N'-methylnicotinate)	Cofactors and Vitamins	Nicotinate and Nicotinamide Metabolism	32401	LC/MS Pos Early	100001092	1388	138.055	535-83-1	5570	5369	C01004	HMDB00875	0.4326	0.4286	0.3947	1.5674	1.646	1.9363	0.3947	0.3947	0.3947	0.3947	0.3947	0.3947
199	tryptamine	Amino Acid	Tryptophan Metabolism	6104	LC/MS Pos Early	1095	3062	161.107	61-54-1	1150	1118	C00398	HMDB00303	1.0256	1.6129	2.233	1.4964	0.9744	1.187	0.0995	0.0882	0.1054	0.1197	0.0882	0.0882
196	tryptophan	Amino Acid	Tryptophan Metabolism	54	LC/MS Pos Early	565	2986	205.097	73-22-3	6305	6066	C00078	HMDB00929	1.7335	1.6183	1.8081	6.5558	7.1454	7.048	0.3817	0.3397	0.3582	0.3146	0.3039	0.2792
712	tryptophylglycine	Peptide	Dipeptide	43028	LC/MS Pos Early	100003609	2930	262.119	7360-09-0	263471	231453			1.679	1.2104	1.032	0.5267	0.5267	0.5267	1	0.8191	1.0464	0.6968	0.5267	0.7092
114	tyrosine	Amino Acid	Phenylalanine and Tyrosine Metabolism	1299	LC/MS Pos Early	815	2430	182.081	60-18-4	6057	5833	C00082	HMDB00158	1.598	1.4323	1.7456	3.2985	3.1669	3.6047	0.5677	0.4028	0.3913	0.4289	0.3865	0.3741
3179	tyrosol	Xenobiotics	Food Component/Plant	41515	LC/MS Neg	100003493	2716	137.061	501-94-0	10393	9964	C06044	HMDB04284	0.5634	0.5634	0.5634	0.5634	0.5634	0.5634	1	0.5634	1.2931	0.5634	0.5634	0.5634
727	tyrosylglycine	Peptide	Dipeptide	41375	LC/MS Pos Early	100003598	2439	239.103	673-05-5	259323	227627			1.4395	1.4453	1.3253	0.6638	0.2473	0.2473	1.0337	1	1.0067	0.3359	0.4204	0.4333
941	UDP-galactose	Carbohydrate	Nucleotide Sugar	15860	LC/MS Polar	100000298	4000	565.048	2956-16-3;91183-98-1;137868-52-1	18068	17069	C00052	HMDB00302	0.6912	1.9061	2.4603	0.5443	0.7442	1.0745	0.8466	0.9037	0.9255	1.1761	1.4513	1.1286
937	UDP-glucose	Carbohydrate	Nucleotide Sugar	32344	LC/MS Polar	1096	3950	565.048	117756-22-6	8629	8308	C00029	HMDB00286	1.3267	1.8527	4.2951	0.5564	0.9208	0.9783	0.9172	0.8146	1.04	0.9309	1.2606	1.0217
942	UDP-glucuronate	Carbohydrate	Nucleotide Sugar	2763	LC/MS Neg	1097	588	579.027	28053-08-9;63700-19-6	17473	16522	C00167	HMDB00935	1.9268	1.8257	2.0868	0.7183	0.8681	0.9747	1.0253	1.3732	1.3015	0.7944	0.7721	0.8887
946	UDP-N-acetylglucosamine	Carbohydrate	Nucleotide Sugar	35162	LC/MS Polar	1249	3708.7	606.074	91183-98-1	445675	17215931	C00043	HMDB00290	1.161	2.751	3.3501	3.7384	4.0333	6.0567	0.6809	0.7433	0.839	0.3035	0.5614	0.2999
2630	uracil	Nucleotide	Pyrimidine Metabolism, Uracil containing	605	LC/MS Pos Early	825	827	113.035	66-22-8	1174	1141	C00106	HMDB00300	1.1953	1.0117	1.3056	2.5373	2.8834	2.9064	0.9883	0.6821	0.7751	0.9012	0.7756	0.6809
2629	uridine	Nucleotide	Pyrimidine Metabolism, Uracil containing	606	LC/MS Pos Early	535	1100	245.077	58-96-8	6029	5807	C00299	HMDB00296	0.9774	0.7096	0.6861	2.3272	2.376	2.6058	1.0065	1.0135	1.0281	0.9935	0.7647	0.7845
2649	uridine 2'-monophosphate (2'-UMP)*	Nucleotide	Pyrimidine Metabolism, Uracil containing	52444	LC/MS Neg	100008975	824	323.029						0.631	1	2.8089	0.3361	1.4863	0.3361	0.3361	0.3361	0.3361	0.3361	0.3361	0.3361
2626	uridine 3'-monophosphate (3'-UMP)	Nucleotide	Pyrimidine Metabolism, Uracil containing	39764	LC/MS Polar	106	3800	323.029	35170-0-7;35170-03-7	101543	91753	C01368		0.4927	0.5482	0.6955	1.3045	1.5105	2.1102	0.4927	0.4927	0.4927	0.4927	0.4927	0.4927
2623	uridine 5'-diphosphate (UDP)	Nucleotide	Pyrimidine Metabolism, Uracil containing	5345	LC/MS Neg	870	599.5	402.995	21931-53-3	6031	5809	C00015	HMDB00295	1.9023	2.4693	2.8803	1.5064	1.3397	2.519	0.5989	0.6603	0.64	0.4784	0.525	0.4837
2624	uridine 5'-monophosphate (UMP)	Nucleotide	Pyrimidine Metabolism, Uracil containing	2856	LC/MS Polar	869	4150	323.029	3387-36-8	6030	1399139	C00105	HMDB00288	2.7152	2.2692	2.6213	1.0631	1.576	1.2901	0.8686	0.9091	0.9369	0.6442	0.6691	0.5767
2622	uridine 5'-triphosphate (UTP)	Nucleotide	Pyrimidine Metabolism, Uracil containing	33448	LC/MS Neg	871	572	482.961	19817-92-6	6133	5903	C00075	HMDB00285	0.7507	1.5937	1.4734	0.4754	2.2447	1.9899	0.6114	0.4754	0.4754	0.4754	1	0.7455
2628	uridine-2',3'-cyclic monophosphate	Nucleotide	Pyrimidine Metabolism, Uracil containing	37137	LC/MS Neg	75	1090	305.018	40632-52-8	439715	3824355	C02355	HMDB11640	0.9402	1	1.7643	0.9402	0.9402	0.9402	0.9402	0.9402	0.9402	0.9402	0.9402	0.9402
281	valine	Amino Acid	Leucine, Isoleucine and Valine Metabolism	1649	LC/MS Pos Early	566	2479	118.086	72-18-4	6287	6050	C00183	HMDB00883	1.3076	1.2565	1.3733	4.1374	4.4041	4.514	0.548	0.4103	0.3777	0.7435	0.6314	0.5035
741	valylglutamine	Peptide	Dipeptide	42079	LC/MS Pos Early	100003640	2295	246.145	42854-54-6	5253209	4419671			2.1082	2.4342	3.2798	0.8652	0.9694	0.851	1.0306	1.3958	1.4788	0.6246	0.7452	0.7863
742	valylglycine	Peptide	Dipeptide	40475	LC/MS Pos Early	100003641	2444	175.108	686-43-1	136487	120256			1.5143	1.8706	2.4335	1.0669	0.9918	0.9444	0.9294	1.0082	1.0471	0.4805	0.5694	0.5853
745	valylleucine	Peptide	Dipeptide	39994	LC/MS Pos Early	100003210	3138	231.17	22906-55-4	352039	312586			2.0022	2.228	2.6145	0.8377	0.7552	0.5827	1.1874	1.1757	1.1623	0.5938	0.563	0.5867
2543	xanthine	Nucleotide	Purine Metabolism, (Hypo)Xanthine/Inosine containing	3147	LC/MS Polar	1004	2023	151.026	69-89-6	1188	1151	C00385	HMDB00292	1.055	0.9974	1.1219	1.4786	1.4819	1.483	1.0026	0.947	0.9182	0.7673	0.7401	0.8657
2545	xanthosine	Nucleotide	Purine Metabolism, (Hypo)Xanthine/Inosine containing	15136	LC/MS Neg	100000299	1075.3	283.068	146-80-5	64959	58484	C01762	HMDB00299	1.516	1.3858	1.594	0.6053	0.3654	0.6142	1.9824	1.5411	1.8043	0.2619	0.3024	0.4174
2544	xanthosine 5'-monophosphate (xmp)	Nucleotide	Purine Metabolism, (Hypo)Xanthine/Inosine containing	12024	LC/MS Neg	1251	580	363.035	25899-70-1	73323	10463791	C00655	HMDB01554	1.147	1.6877	1.5828	0.8404	1	1.1465	0.5182	0.6706	0.6167	0.5182	0.5182	0.5182

## Sheet: ProNormImpData (cells)
													SAMPLE_NAME	IFRE-00682	IFRE-00683	IFRE-00684	IFRE-00685	IFRE-00686	IFRE-00687	IFRE-00688	IFRE-00689	IFRE-00690	IFRE-00691	IFRE-00692	IFRE-00693
													SAMPLE_ID	2367619	2367620	2367621	2367622	2367623	2367624	2367625	2367626	2367627	2367628	2367629	2367630
													CLIENT_IDENTIFIER	1	2	3	7	8	9	13	14	15	19	20	21
													BRADFORD_PROTEIN	21.602	19.171	23.524	23.554	22.484	24.275	15.085	13.584	13.938	11.618	11.34	11.661
													GENOTYPE	WT	WT	WT	WT	WT	WT	WT	WT	WT	WT	WT	WT
													GROUP_NUMBER	1	1	1	2	2	2	3	3	3	4	4	4
													TIME_POINT	2.5h	2.5h	2.5h	5h	5h	5h	6h	6h	6h	12h	12h	12h
													TREATMENT	Rich medium	Rich medium	Rich medium	Rich medium	Rich medium	Rich medium	Minimal medium	Minimal medium	Minimal medium	Minimal medium	Minimal medium	Minimal medium
													TREATMENT2	RM	RM	RM	RM	RM	RM	MM	MM	MM	MM	MM	MM
PATHWAY_SORTORDER	BIOCHEMICAL	SUPER_PATHWAY	SUB_PATHWAY	COMP_ID	PLATFORM	CHEMICAL_ID	RI	MASS	CAS	PUBCHEM	CHEMSPIDER	KEGG	Group HMDB_ID	RM_2.5h	RM_2.5h	RM_2.5h	RM_5h	RM_5h	RM_5h	MM_6h	MM_6h	MM_6h	MM_12h	MM_12h	MM_12h
1670	1-(1-enyl-palmitoyl)-2-oleoyl-GPE (P-16:0/18:1)*	Lipid	Plasmalogen	52477	LC/MS Pos Late	100009005	2600	702.543			24769228			0.9682	1	1.1905	0.9682	0.9682	0.9682	0.9682	0.9682	0.9682	0.9682	0.9682	0.9682
1681	1-(1-enyl-palmitoyl)-GPE (P-16:0)*	Lipid	Lysoplasmalogen	39270	LC/MS Pos Late	100003000	1558	438.298			10471193			0.1705	0.2173	0.2788	2.5473	2.5668	2.6381	0.7276	0.6331	0.6124	1.2724	1.3315	1.3822
380	1-methylguanidine	Amino Acid	Guanidino and Acetamido Metabolism	48114	LC/MS Pos Early	100000715	2149	74.0713	22661-87-6	10111	28576	C02294	HMDB01522	0.4609	0.7765	0.5628	1.3648	1.2235	1.3282	0.4609	0.4609	0.4609	0.4609	0.4609	0.4609
57	1-methylhistidine	Amino Acid	Histidine Metabolism	30460	LC/MS Pos Early	100001051	2755	170.092	332-80-9	92105	83153	C01152	HMDB00001	0.359	0.3748	0.35	1.6252	1.9554	2.0045	0.35	0.35	0.35	0.35	0.35	0.35
1576	1-oleoyl-GPC (18:1)	Lipid	Lysolipid	48258	LC/MS Pos Late	100001272	1540	522.355	19420-56-5	16081932	17240641		HMDB02815	0.9503	1.3222	1	0.9503	0.9503	0.9503	0.9503	0.9503	0.9503	0.9503	0.9503	0.9503
1612	1-oleoyl-GPE (18:1)	Lipid	Lysolipid	35628	LC/MS Pos Late	100001569	1554	480.308	89576-29-4	9547071	7826021		HMDB11506	0.9353	1.1324	1	0.9353	0.9353	0.9353	0.9353	0.9353	0.9353	0.9353	0.9353	0.9353
1474	1-palmitoyl-2-arachidonoyl-GPE (16:0/20:4)*	Lipid	Phospholipid Metabolism	52464	LC/MS Pos Late	100008990	2198	740.522		9546800	7825750		HMDB05323	2.3228	2.5014	1.7744	0.1722	0.2256	0.1557	0.1557	0.1557	0.1557	0.1557	0.1557	0.1557
1520	1-palmitoyl-2-linoleoyl-glycerol (16:0/18:2)*	Lipid	Phospholipid Metabolism	52633	LC/MS Pos Late	100009052	3080	610.541		9543695	7822645		HMDB05207,HMDB07103	1.7352	1.1279	1	0.0235	0.0235	0.0335	0.0235	0.0235	0.0235	0.0235	0.0235	0.0235
1476	1-palmitoyl-2-linoleoyl-GPE (16:0/18:2)	Lipid	Phospholipid Metabolism	42449	LC/MS Pos Late	100001870	2275	716.522		9546747	7825697		HMDB05322	2.2976	2.484	1.7531	0.2258	0.245	0.2469	0.2258	0.2258	0.2258	0.2258	0.2258	0.2258
1461	1-palmitoyl-2-linoleoyl-GPI (16:0/18:2)	Lipid	Phospholipid Metabolism	52450	LC/MS Polar	1528	910	833.518			21403024			1.0228	1	0.4947	0.4947	0.4947	0.4947	0.4947	0.4947	0.4947	0.4947	0.4947	0.4947
1469	1-palmitoyl-2-oleoyl-GPE (16:0/18:1)	Lipid	Phospholipid Metabolism	19263	LC/MS Pos Late	1526	2509	718.538	26662-94-2	5283496	4446615		HMDB05320	2.3817	2.6155	1.6921	0.3046	0.3079	0.294	0.294	0.294	0.294	0.294	0.294	0.294
1497	1-palmitoyl-2-oleoyl-GPI (16:0/18:1)*	Lipid	Phospholipid Metabolism	52669	LC/MS Polar	100009066	893	835.534			24767668			1.2198	1	0.4731	0.4731	0.4731	0.4731	0.4731	0.4731	0.4731	0.4731	0.4731	0.4731
1528	1-palmitoyl-2-oleoyl-GPS (16:0/18:1)	Lipid	Phospholipid Metabolism	19261	LC/MS Polar	1531	917	760.513	40290-44-6	5283499	4446618	C13880		1.1723	1	0.4594	0.4594	0.4594	0.4594	0.4594	0.4594	0.4594	0.4594	0.4594	0.4594
1521	1-palmitoyl-3-linoleoyl-glycerol (16:0/18:2)*	Lipid	Phospholipid Metabolism	52634	LC/MS Pos Late	100009055	3197	610.541						2.7179	2.1489	1.8932	0.0885	0.106	0.1068	0.0885	0.0885	0.0885	0.0885	0.0885	0.0885
1568	1-palmitoyl-GPC (16:0)	Lipid	Lysolipid	33955	LC/MS Pos Late	100001263	1525	496.34	17364-16-8	86554	78064		HMDB10382	0.7121	1.1371	1	0.7121	0.7121	0.7121	0.7121	0.7121	0.7121	0.7121	0.7121	0.7121
1607	1-palmitoyl-GPE (16:0)	Lipid	Lysolipid	35631	LC/MS Polar	100001567	921	452.278		9547069	7826019		HMDB11503	0.866	1.0105	0.9895	1.8814	1.5795	1.8121	0.8308	0.8718	1.0718	0.78	1.0221	0.7893
1630	1-palmitoyl-GPI (16:0)*	Lipid	Lysolipid	35305	LC/MS Neg	100001655	5564	571.289					HMDB61695	0.8997	0.8997	1.1003	0.8997	0.8997	0.8997	0.8997	0.8997	0.8997	0.8997	0.8997	0.8997
1656	1-palmitoyl-GPS (16:0)*	Lipid	Lysolipid	46130	LC/MS Neg	100005805	5572	496.268		9547100	7826050			1.1309	0.8318	1	0.8318	0.8318	0.8318	0.8318	0.8318	0.8318	0.8318	0.8318	0.8318
1692	1-pentadecanoylglycerol (15:0)	Lipid	Monoacylglycerol	47898	LC/MS Neg	100001431	6200	241.217		190750	165667			0.9771	0.7073	1.0229	1.4274	1.384	0.5635	0.5635	0.5635	0.5635	0.5635	0.5635	0.5635
1473	1-stearoyl-2-oleoyl-GPE (18:0/18:1)	Lipid	Phospholipid Metabolism	42448	LC/MS Pos Late	100001856	2858	746.569						1.099	1	0.834	0.834	0.834	0.834	0.834	0.834	0.834	0.834	0.834	0.834
1574	1-stearoyl-GPC (18:0)	Lipid	Lysolipid	33961	LC/MS Pos Late	100001271	1606	524.371	19420-57-6	497299	435389		HMDB10384	1	1.2984	1.1684	0.1093	0.1093	0.1703	0.1093	0.1093	0.1093	0.1093	0.1093	0.1093
1610	1-stearoyl-GPE (18:0)	Lipid	Lysolipid	42398	LC/MS Pos Late	100001461	1626	482.324	69747-55-3	9547068	7826018		HMDB11130	1.6158	2.397	1.9456	0.3407	0.3842	0.368	0.3407	0.3407	0.3407	0.3407	0.3407	0.3407
1633	1-stearoyl-GPI (18:0)	Lipid	Lysolipid	19324	LC/MS Neg	100000656	5794.3	599.32	796963-93-4		21403067		HMDB61696	0.7359	1.1292	1	0.7359	0.7359	0.7359	0.7359	0.7359	0.7359	0.7359	0.7359	0.7359
1643	1-stearoyl-GPS (18:0)*	Lipid	Lysolipid	45966	LC/MS Neg	100004327	5800	524.299		9547101	7826051			0.7696	1	1.0418	0.7696	0.7696	0.7696	0.7696	0.7696	0.7696	0.7696	0.7696	0.7696
1031	10-heptadecenoate (17:1n7)	Lipid	Long Chain Fatty Acid	33971	LC/MS Neg	100001278	5555	267.233	29743-97-3	5312435	4471860		HMDB60038	1.6187	1.7712	1.0933	1.4203	0.923	1.0338	0.832	0.3836	0.8927	1.1104	0.9662	0.9481
1125	12-methyltridecanoic acid	Lipid	Fatty Acid, Branched	38292	LC/MS Neg	100002336	5414.8	227.202	2724-57-4	520298	453842			0.4371	0.5658	0.4363	1	0.621	0.3518	0.3518	3.0852	4.289	2.3751	3.428	2.3905
1126	13-methylmyristic acid	Lipid	Fatty Acid, Branched	38293	LC/MS Neg	100002344	5499	241.217	2485-71-4	151014	133106			0.692	0.5227	0.5409	1.7666	1.2973	0.9946	1.75	1.0054	1.7859	0.8103	1.3499	0.8962
1129	15-methylpalmitate	Lipid	Fatty Acid, Branched	38768	LC/MS Neg	100002945	5695	269.249		17903417				3.0813	1.4991	1.713	2.0834	2.0253	1.6045	0.4265	0.3103	0.5009	0.2295	0.3248	0.2422
1132	17-methylstearate	Lipid	Fatty Acid, Branched	38296	LC/MS Neg	100002356	5993	297.28	2724-59-6	3083779	2340933			1.9041	1.2688	1.3608	0.9322	0.8968	0.9628	0.9476	0.7685	1.3738	0.5521	1.4109	1.0372
2584	2'-deoxyadenosine	Nucleotide	Purine Metabolism, Adenine containing	1553	LC/MS Pos Early	211	2252	252.109	16373-93-6	13730	13135	C00559	HMDB00101	1.0779	1.2154	1.0502	1.3252	1.7153	2.147	0.8654	0.9344	0.9498	0.7982	0.6472	0.5512
2583	2'-deoxyadenosine 3'-monophosphate	Nucleotide	Purine Metabolism, Adenine containing	40663	LC/MS Pos Early	100003420	1240	332.075	102832-10-0	1467	1423			0.7059	0.7059	0.7059	0.7059	1	1.687	0.7059	0.7059	0.7059	0.7059	0.7059	0.7059
2581	2'-deoxyadenosine 5'-diphosphate	Nucleotide	Purine Metabolism, Adenine containing	15116	LC/MS Neg	1228	1050	410.027	72003-83-9	188966	164196	C00206	HMDB01508	1.0642	1.6672	1.5989	2.5272	3.6656	4.5762	0.9358	0.7876	0.7499	0.3816	0.6067	0.316
2582	2'-deoxyadenosine 5'-monophosphate	Nucleotide	Purine Metabolism, Adenine containing	46333	LC/MS Neg	100000485	1315	330.061	653-63-4	12599	601	C00360	HMDB00905	0.6344	0.777	0.5765	0.9172	1.2229	1.0183	1.0089	1.9296	1.2608	1.0571	0.9911	0.9678
2665	2'-deoxycytidine	Nucleotide	Pyrimidine Metabolism, Cytidine containing	15949	LC/MS Pos Early	100000125	2193	228.098	951-77-9	13711	13117	C00881	HMDB00014	0.7665	0.8789	0.6779	1.7738	3.0574	3.1131	1.1211	1.3784	1.3934	0.7925	0.6231	0.5948
2663	2'-deoxycytidine 5'-monophosphate	Nucleotide	Pyrimidine Metabolism, Cytidine containing	533	LC/MS Pos Early	298	975	308.064	1032-65-1	13945	5414501	C00239	HMDB01202	0.8258	1.0068	0.7215	0.9499	1.2799	1.3205	1.2013	1.7138	1.382	0.9932	0.8277	0.7564
2613	2'-deoxyguanosine	Nucleotide	Purine Metabolism, Guanine containing	1411	LC/MS Pos Early	348	1890	268.104	961-07-9	187790	163230	C00330	HMDB00085	1.1966	1.5239	1.373	2.4326	3.6787	4.6342	0.6995	0.8034	0.7653	0.4925	0.3811	0.3218
2612	2'-deoxyguanosine 3'-monophosphate	Nucleotide	Purine Metabolism, Guanine containing	41916	LC/MS Neg	100003423	774	346.056	102814-03-9	4480652	3678620			1.5407	1.7307	1.5145	1.2563	1.539	1.3158	0.6321	0.7437	0.5699	0.3547	0.3482	0.4001
2611	2'-deoxyguanosine 5'-monophosphate (dGMP)	Nucleotide	Purine Metabolism, Guanine containing	35662	LC/MS Pos Early	100001546	950	348.07	902-04-5	65059	625	C00362	HMDB01044	0.7157	0.8439	0.6693	1.125	1.6344	1.5566	1.1191	1.5101	1.2521	0.8809	0.7981	0.6251
2643	2'-deoxyuridine	Nucleotide	Pyrimidine Metabolism, Uracil containing	52602	LC/MS Neg	536	1586	227.067	951-78-0	13712	13118	C00526	HMDB00012	0.6577	0.425	0.2751	2.4001	3.009	3.7705	1.0601	0.9399	1.271	1.1299	0.8098	0.5929
2642	2'-deoxyuridine 5'-monophosphate	Nucleotide	Pyrimidine Metabolism, Uracil containing	12020	LC/MS Polar	1225	3701.8	307.034	42155-08-8	65063	18555972	C00365	HMDB01409	0.0938	0.1194	0.0938	0.1371	0.2579	0.3869	1	2.3174	1.6169	2.9319	1.8602	1.8945
2572	2'-O-methyladenosine	Nucleotide	Purine Metabolism, Adenine containing	42607	LC/MS Pos Early	100004047	2375	282.12	2140-79-6	102213	92344			0.6327	0.9989	0.6175	1.0011	1.1999	1.1013	0.6175	0.6175	0.6175	0.6175	0.6175	0.6175
2960	2,3-dihydroxyisovalerate	Xenobiotics	Food Component/Plant	38276	LC/MS Polar	100002417	1050	133.051	1756-18-9	677	657	C04039	HMDB12141	1.1628	0.9444	0.6311	0.2067	0.2051	0.2149	11.9346	11.6862	4.13	1.6448	1.0556	0.8049
311	2-aminobutyrate	Amino Acid	Methionine, Cysteine, SAM and Taurine Metabolism	42374	LC/MS Pos Early	1128	2059	104.071	1492-24-6	439691	388757	C02261	HMDB00650	0.6585	0.668	0.5235	1.076	0.8217	0.7416	0.924	1.1811	1.2334	2.1234	1.6371	2.0438
278	2-hydroxy-3-methylvalerate	Amino Acid	Leucine, Isoleucine and Valine Metabolism	36746	LC/MS Neg	100001541	1800	131.071	488-15-3	164623	144317		HMDB00317	1.0713	1.309	1.1062	3.0682	3.3098	3.8184	0.6498	0.484	0.9287	0.4946	0.4243	0.5742
330	2-hydroxybutyrate/2-hydroxyisobutyrate	Amino Acid	Methionine, Cysteine, SAM and Taurine Metabolism	52281	LC/MS Polar	100008928	1258	103.04						0.2771	0.2771	0.2771	0.2771	1	0.6158	0.8832	0.9384	2.011	1.3285	1.6687	1.4713
1143	2-hydroxyglutarate	Lipid	Fatty Acid, Dicarboxylate	37253	LC/MS Pos Early	100002070	958	131.034	40951-21-1	43	42	C02630	HMDB00606	0.4677	0.6523	0.211	1.1032	0.8516	0.8968	1.1181	1.1719	0.8203	1.4894	1.4704	1.1253
2966	2-isopropylmalate	Xenobiotics	Food Component/Plant	15667	LC/MS Polar	100000409	2605	175.061	3237-44-3	77	76	C02504	HMDB00402	0.0187	0.0184	0.0156	0.0225	0.03	0.0151	1.97	2.4341	2.3985	2.4649	2.4812	3.302
3220	2-keto-3-deoxy-gluconate	Xenobiotics	Food Component/Plant	48141	LC/MS Polar	100005946	1900	177.04	17510-99-5	161227	141630		HMDB01353	0.8265	1.0734	1.2294	0.3352	0.4515	0.4833	5.7522	2.6787	1.9968	3.0451	0.9266	0.8786
1009	2-methylcitrate/homocitrate	Energy	TCA Cycle	52282	LC/MS Neg	100008929	575	205.035						0.8359	0.8359	0.8359	0.8359	1.65	1	0.8359	0.8359	0.8359	0.8359	0.8359	0.8359
818	2-phosphoglycerate	Carbohydrate	Glycolysis, Gluconeogenesis, and Pyruvate Metabolism	35629	LC/MS Polar	100000093	4346	184.986	70195-25-4	59	13766841	C00631	HMDB03391	0.9925	0.816	0.6297	0.1918	0.2127	0.1585	1.3753	1.5472	1.6142	1.1614	1.1168	1.0075
2874	2-piperidinone	Xenobiotics	Food Component/Plant	43400	LC/MS Pos Early	100004295	1675	100.076	675-20-7	12665	12144			0.5297	0.395	0.4954	0.1879	0.4173	0.1879	1.2117	1.1658	1	1.201	1.2097	1.0783
3558	2-pyrrolidinone	Xenobiotics	Chemical	31675	LC/MS Pos Early	100001081	1262	86.06	616-45-5	12025	11530		HMDB02039	0.7148	0.7148	0.7666	0.9932	0.9101	0.7282	1.0696	1.0863	1	1.2801	1.2583	1.2748
2709	3'-dephosphocoenzyme A	Cofactors and Vitamins	Pantothenate and CoA Metabolism	18289	LC/MS Neg	100000138	2013	686.142	3633-59-8	444485	392407	C00882	HMDB01373	1.0948	1.289	0.9837	0.27	0.5145	0.3718	0.6385	1.0163	0.8702	1.8147	1.5528	1.7477
124	3-(4-hydroxyphenyl)lactate	Amino Acid	Phenylalanine and Tyrosine Metabolism	32197	LC/MS Neg	240	1379	181.051	6482-98-0	9378	9010	C03672	HMDB00755	1.1146	1.2745	0.8854	7.8359	8.7684	7.7773	0.3896	0.3896	0.6005	0.5306	0.3896	0.4014
3244	3-deoxyoctulosonate	Xenobiotics	Bacterial/Fungal	43805	LC/MS Polar	100000095	2706.7	237.062	103404-70-2	4636210	3826376			0.6461	0.8503	0.6036	1.4765	1.4192	1.3779	0.9184	1.006	1.0313	1.1064	0.994	0.9757
279	3-hydroxy-2-ethylpropionate	Amino Acid	Leucine, Isoleucine and Valine Metabolism	32397	LC/MS Polar	100001170	1443.3	117.056	4374-62-3	188979	164207		HMDB00396	0.5016	1.4984	0.5016	0.5016	0.5016	0.5016	0.5016	0.5016	0.5016	0.5016	0.5016	0.5016
1767	3-hydroxy-3-methylglutarate	Lipid	Mevalonate Metabolism	531	LC/MS Polar	112	2700	161.046	503-49-1	1662	4573695	C03761	HMDB00355	0.6933	0.6228	1.1915	7.2892	9.2284	7.5586	0.5013	0.5013	0.5029	1.0559	0.9441	0.5013
1265	3-hydroxybutyrate (BHBA)	Lipid	Ketone Bodies	542	LC/MS Polar	254	1443.3	103.04	625-72-9	441	428	C01089	HMDB00357	0.8973	0.8973	0.8973	0.8973	1.2075	1	0.8973	0.8973	0.8973	0.8973	0.8973	0.8973
1282	3-hydroxypalmitate	Lipid	Fatty Acid, Monohydroxy	27503	LC/MS Neg	100000983	5476	271.228	928-17-6	301590	266538		HMDB10734	0.6798	0.7025	0.1181	7.974	6.2389	6.6482	0.7577	0.2201	0.6473	1.2423	1.5192	1.6793
1274	3-hydroxypropanoate	Lipid	Fatty Acid, Monohydroxy	1556	LC/MS Polar	115	1845	89.0244	503-66-2	68152	4573601	C01013	HMDB00700	0.9431	0.9431	0.9431	0.9431	1	1.0737	0.9431	0.9431	0.9431	0.9431	0.9431	0.9431
1306	3-hydroxystearate	Lipid	Fatty Acid, Monohydroxy	52938	LC/MS Neg	100008933	5674	299.259	45261-96-9	5282907	4446034			1.041	0.9352	0.6737	1.8545	1.1372	1.6112	0.4174	1.4399	0.8854	1.2118	0.76	0.959
1724	3-ketosphinganine	Lipid	Sphingolipid Metabolism	34381	LC/MS Pos Late	100001436	1400	300.29	18944-28-0	631	611	C02934	HMDB01480	1.816	1.7956	1.5672	1.095	1.4338	1.2433	0.905	0.8534	0.8051	0.466	0.6722	0.5066
284	3-methyl-2-oxobutyrate	Amino Acid	Leucine, Isoleucine and Valine Metabolism	44526	LC/MS Polar	100000936	911	115.04	3715-29-5	49	48	C00141	HMDB00019	1.3779	2.5452	2.641	4.8312	3.2319	2.637	0.3669	0.3257	0.3083	0.6221	0.4633	0.4571
272	3-methyl-2-oxovalerate	Amino Acid	Leucine, Isoleucine and Valine Metabolism	15676	LC/MS Neg	100000036	2064.2	129.056	1460-34-0;51829-07-3	47	46	C00671	HMDB03736	0.3528	0.7583	1.2417	2.9252	2.2093	1.7004	0.0891	0.0891	0.0891	0.0891	0.1041	0.0891
819	3-phosphoglycerate	Carbohydrate	Glycolysis, Gluconeogenesis, and Pyruvate Metabolism	1414	LC/MS Neg	132	583	184.986	80731-10-8	724	10669764	C00597	HMDB00807	0.8596	0.7888	0.5487	0.1668	0.2073	0.1803	1.2418	1.4289	1.4209	1.2431	1.2416	1.1404
13	3-phosphoserine	Amino Acid	Glycine, Serine and Threonine Metabolism	543	LC/MS Neg	133	614.4	184.002	407-41-0	68841	19969944	C01005	HMDB00272	0.6729	0.633	0.3977	0.7028	0.9029	0.7983	1.174	1.3056	1.0971	2.7905	2.6586	2.3805
2645	3-ureidopropionate	Nucleotide	Pyrimidine Metabolism, Uracil containing	3155	LC/MS Polar	1053	2230	131.046	462-88-4	111	109	C02642	HMDB00026	1	1.1747	1.4411	0.9496	1.1302	0.731	0.5948	0.5948	0.5948	0.5948	0.5948	0.5948
377	4-acetamidobutanoate	Amino Acid	Polyamine Metabolism	1558	LC/MS Polar	1113	1925	144.067	3025-96-5	18189	17180	C02946	HMDB03681	0.9617	0.9617	0.9617	1	1.0321	0.9617	0.9617	0.9617	0.9617	0.9617	0.9617	0.9617
382	4-guanidinobutanoate	Amino Acid	Guanidino and Acetamido Metabolism	15681	LC/MS Pos Early	100000096	2320	146.092	463-003;463-00-3	500	486	C01035	HMDB03464	0.5862	1.0602	1	1.5456	1.7875	1.7638	0.5454	0.334	0.3724	0.334	0.334	0.334
1267	4-hydroxybutyrate (GHB)	Lipid	Fatty Acid, Monohydroxy	34585	LC/MS Polar	100001507	1765	103.04	502-85-2	10413	9984	C00989	HMDB00710	0.9669	0.9669	0.9669	0.9669	1.0902	1	0.9669	0.9669	0.9669	0.9669	0.9669	0.9669
110	4-hydroxyphenylacetate	Amino Acid	Phenylalanine and Tyrosine Metabolism	541	LC/MS Neg	144	1361.1	151.04	156-38-7	127	3881560	C00642	HMDB00020	1.0352	0.9016	1.2974	2.1724	2.3993	1.7475	0.9182	1.0294	0.9706	0.3231	0.2181	0.2921
123	4-hydroxyphenylpyruvate	Amino Acid	Phenylalanine and Tyrosine Metabolism	1669	LC/MS Neg	1141	1690.1	179.035	156-39-8	979	954	C01179	HMDB00707	1.5356	2.7558	3.1065	2.6839	2.3359	2.3209	0.2601	0.2825	0.3056	0.4644	0.3052	0.2622
73	4-imidazoleacetate	Amino Acid	Histidine Metabolism	32349	LC/MS Pos Early	100001207	2055	127.05	645-65-8	96215	86856	C02835	HMDB02024	0.8062	1.252	1.1667	1.9457	2.6717	2.6009	1.2489	0.8134	0.8333	0.3764	0.4766	0.4077
243	4-methyl-2-oxopentanoate	Amino Acid	Leucine, Isoleucine and Valine Metabolism	22116	LC/MS Neg	100000551	2170	129.056	816-66-0	70	69	C00233	HMDB00695	0.2315	0.4391	0.7123	2.4242	1.63	1.2877	0.2315	0.2315	0.2315	0.2315	0.2315	0.2315
2770	5-(2-Hydroxyethyl)-4-methylthiazole	Cofactors and Vitamins	Thiamine Metabolism	27673	LC/MS Pos Early	100000098	2310	144.048	137-00-8	1136	1104	C04294		1.2756	1.364	1.1227	1	1.3405	1.4348	0.4627	0.4698	0.3632	0.0593	0.0357	0.0357
2658	5-methylcytidine	Nucleotide	Pyrimidine Metabolism, Cytidine containing	22119	LC/MS Pos Early	100000763	2227	258.108	2140-61-6	92918	83877		HMDB00982	0.598	0.598	0.598	0.957	1.5017	1.2316	1.0863	0.7639	0.9444	0.598	1.043	0.598
373	5-methylthioadenosine (MTA)	Amino Acid	Polyamine Metabolism	1419	LC/MS Pos Early	212	2752	298.097	2457-80-9	439176	388321	C00170	HMDB01173	0.9941	1.2191	1.0059	3.5291	5.3961	4.8108	0.8552	0.9229	0.9267	1.231	0.5465	0.8405
2632	5-methyluridine (ribothymidine)	Nucleotide	Pyrimidine Metabolism, Uracil containing	35136	LC/MS Neg	100001446	1778.1	257.078	1463-10-1	445408	393058		HMDB00884	0.7675	0.7404	0.6272	2.8844	3.6779	4.0808	0.8748	1.0276	1.3164	1.1091	0.8955	0.9724
392	5-oxoproline	Amino Acid	Glutathione Metabolism	1494	LC/MS Neg	1021	738.5	128.035	98-79-3	7405	7127	C01879	HMDB00267	0.9129	0.9177	1.0887	9.2468	11.7517	10.5125	0.2834	0.1825	0.2198	1.1603	1.0823	0.7883
2990	6-hydroxydaidzein	Xenobiotics	Food Component/Plant	37113	LC/MS Pos Early	100001825	2990	271.06	17817-31-1	5284649	4447693	C14314	HMDB31715	0.929	0.929	0.929	0.929	1.7027	1	0.929	0.929	0.929	0.929	0.929	0.929
3310	6-oxopiperidine-2-carboxylic acid	Xenobiotics	Drug	43231	LC/MS Polar	100004499	1692	142.051	34622-39-4	3014237	2282737			0.6266	0.6625	0.5599	1.1881	1.6918	1.0694	1.2067	1.171	1.0765	0.9306	0.7282	0.8611
828	6-phosphogluconate	Carbohydrate	Pentose Phosphate Pathway	15442	LC/MS Neg	100000341	583.9	275.017	921-62-0;53411-70-4	91493	82615	C00345	HMDB01316	1.004	1.2156	0.829	0.2214	0.3952	0.3334	1.4568	1.3243	1.4911	1.0775	0.625	0.996
2599	7-methylguanine	Nucleotide	Purine Metabolism, Guanine containing	35114	LC/MS Pos Early	100001456	2175	166.072	578-76-7	11361	10883	C02242	HMDB00897	1.3698	1.8086	1.5922	2.0424	2.8871	2.9507	0.6302	0.6055	0.5369	0.4218	0.3509	0.3597
1212	acetyl CoA	Lipid	Fatty Acid Metabolism	43840	LC/MS Neg	1830	1691	403.556	102029-73-2	444493	392413	C00024	HMDB01206	0.7532	1.352	2.1703	1.2468	0.1243	0.4992	0.1243	0.1243	0.1243	0.1243	0.1243	0.1243
1240	acetylcarnitine	Lipid	Fatty Acid Metabolism(Acyl Carnitine)	32198	LC/MS Pos Early	100000802	2282	204.123	5080-50-2	1	5406074	C02571	HMDB00201	0.3618	1	0.7396	1.0337	1.1101	0.8692	1.0411	0.4436	0.3618	1.8264	1.8477	0.5736
1010	acetylphosphate	Energy	Oxidative Phosphorylation	15488	LC/MS Polar	1211	4013.9	138.98	94249-01-1	186	181	C00227	HMDB01494	0.6712	0.6934	0.4959	0.326	0.3383	0.3116	1.3066	1.8246	1.3337	1.8956	1.5005	1.6708
991	aconitate [cis or trans]	Energy	TCA Cycle	46173	LC/MS Neg	100001359	580	173.009				C00417	HMDB00072	0.8293	0.9852	1.0148	0.2082	0.2831	0.1984	1.2051	1.3442	1.1216	0.6567	1.2738	1.1345
2564	adenine	Nucleotide	Purine Metabolism, Adenine containing	554	LC/MS Pos Early	880	2221	136.062	73-24-5	190	185	C00147	HMDB00034	2.0573	2.9073	2.7691	1.458	2.0155	1.9545	0.542	0.4638	0.4087	0.4823	0.3594	0.3744
2563	adenosine	Nucleotide	Purine Metabolism, Adenine containing	555	LC/MS Pos Early	798	2169	268.104	58-61-7	60961	54923	C00212	HMDB00050	1.2202	1.0993	0.89	1.1519	1.5031	1.4972	0.9072	1.045	0.955	0.8563	0.7625	0.7409
2558	adenosine 2'-monophosphate (2'-AMP)	Nucleotide	Purine Metabolism, Adenine containing	36815	LC/MS Neg	100001694	1497.7	346.056	130-49-4	94136		C00946	HMDB11617	1.0636	1.4125	1.394	1.2843	1.4671	1.8485	0.664	0.9364	0.8159	0.5259	0.6836	0.5223
2561	adenosine 3',5'-diphosphate	Nucleotide	Purine Metabolism, Adenine containing	15691	LC/MS Neg	1214	575	426.022	75431-54-8	159296	19951095	C00054	HMDB00061	2.363	2.5932	2.5338	0.3873	0.3208	0.936	0.7402	0.4954	0.559	1.064	1.1467	1.3988
2557	adenosine 3'-monophosphate (3'-AMP)	Nucleotide	Purine Metabolism, Adenine containing	35142	LC/MS Neg	100001449	1245	346.056	84-21-9	41211	10463793	C01367	HMDB03540	1.2086	0.8282	1	1.2077	1.5998	1.7082	0.2754	0.3573	0.2066	0.2066	0.2066	0.2066
2555	adenosine 5'-diphosphate (ADP)	Nucleotide	Purine Metabolism, Adenine containing	3108	LC/MS Neg	208	680	426.022	20398-34-9	6022	5800	C00008	HMDB01341	1.8105	1.7782	1.7933	1.2173	1.4351	1.3146	0.7827	0.7616	0.7031	0.4464	0.5189	0.399
2701	adenosine 5'-diphosphoribose (ADP-ribose)	Cofactors and Vitamins	Nicotinate and Nicotinamide Metabolism	558	LC/MS Polar	215	3640	558.064	68414-18-6	192	3674071	C00301	HMDB01178	0.8178	0.814	0.6049	0.9218	1.1317	0.9864	0.8038	1.0136	1.0554	1.39	1.1088	1.0152
2556	adenosine 5'-monophosphate (AMP)	Nucleotide	Purine Metabolism, Adenine containing	32342	LC/MS Pos Early	209	1013	348.07	149022-20-8	6083	10239183	C00020	HMDB00045	1.2734	1.2117	0.9867	0.6905	0.6884	0.6374	1.0869	1.2522	1.1873	1.0133	0.9575	0.9798
2560	adenosine-2',3'-cyclic monophosphate	Nucleotide	Purine Metabolism, Adenine containing	37467	LC/MS Pos Early	72	1000	330.06	37063-35-7	2024	1947	C02353	HMDB11616	1.0949	1.059	0.8603	0.3744	0.6412	0.5921	0.8303	0.941	1.1616	1.4243	2.2963	1.6146
862	adenosine-5'-diphosphoglucose	Carbohydrate	Pentose Metabolism	35652	LC/MS Neg	100001644	901.9	588.075	15839-70-0;102129-65-7	16500	193	C00498	HMDB06557	1.7646	2.1494	1.8246	0.962	1.326	1	0.678	0.4022	0.7205	0.4022	0.4022	0.4022
2562	adenylosuccinate	Nucleotide	Purine Metabolism, Adenine containing	18360	LC/MS Neg	1303	560	230.53	19046-78-7	195	190	C03794	HMDB00536	1.1649	2.4395	1.7156	0.2704	0.8351	0.6462	0.2704	0.2704	0.2704	0.2704	0.2704	0.2704
366	agmatine	Amino Acid	Polyamine Metabolism	15496	LC/MS Pos Early	100000103	3057	131.129	2482-00-0	199	194	C00179	HMDB01432	0.7002	0.7002	0.7002	0.7002	1.1294	1	0.7002	0.7002	0.7002	0.7002	0.7002	0.7002
25	alanine	Amino Acid	Alanine and Aspartate Metabolism	1126	LC/MS Pos Early	811	1700	90.055	56-41-7	5950	5735	C00041	HMDB00161	0.7339	0.8248	0.6953	1.4716	1.7228	1.4534	0.7918	0.7929	0.7817	1.4118	1.1835	1.1752
430	alanylleucine	Peptide	Dipeptide	37093	LC/MS Pos Early	100001890	3055	203.139	1638-60-4	259583	227831		HMDB28691	1.042	1.3687	1.2639	0.3943	0.3999	0.3352	1.1042	1.3383	1.2565	0.8901	0.9077	0.958
2551	allantoin	Nucleotide	Purine Metabolism, (Hypo)Xanthine/Inosine containing	1107	LC/MS Polar	1002	1672	157.037	97-59-6	204	199	C02350	HMDB00462	0.8156	0.8156	0.8156	0.8156	1.3617	1	0.8156	0.8156	0.8156	0.8156	0.8156	0.8156
288	alpha-hydroxyisocaproate	Amino Acid	Leucine, Isoleucine and Valine Metabolism	22132	LC/MS Neg	100000706	1840	131.071	10303-64-7	83697	75520	C03264	HMDB00746	1.545	2.0552	1.5656	5.539	5.2764	6.0651	0.455	0.3401	0.3997	0.2856	0.2828	0.3538
259	alpha-hydroxyisovalerate	Amino Acid	Leucine, Isoleucine and Valine Metabolism	46537	LC/MS Polar	100001300	1052	117.056	600-37-3	99823	90190		HMDB00407	0.8063	0.6711	0.841	1.9457	1.9209	2.0356	0.7593	0.4903	0.4903	1.1786	1.0655	1
994	alpha-ketoglutarate	Energy	TCA Cycle	528	LC/MS Polar	93	2700	145.014	305-72-6;328-50-7;22202-68-2	51	50	C00026	HMDB00208	0.2196	0.2418	0.1936	4.7476	3.0462	2.4335	0.1735	0.1282	0.1251	2.405	2.1325	1.7582
848	arabinose	Carbohydrate	Pentose Metabolism	575	LC/MS Polar	828	1804.5	195.051	28697-53-2	66308	59687	C00216	HMDB00646	0.6774	0.59	0.6451	0.4747	0.4747	0.5653	1.469	2.1427	1	2.3461	1.4272	1.1813
863	arabitol/xylitol	Carbohydrate	Pentose Metabolism	48885	LC/MS Polar	100006430	1932.4	151.061						0.3874	0.3206	0.3206	1.2931	1.1612	1.1689	0.3206	0.3206	0.4628	0.3206	0.3206	1
837	arabonate/xylonate	Carbohydrate	Pentose Phosphate Pathway	48255	LC/MS Polar	100006115	2664.6	165.04						0.6143	0.6058	0.6254	0.4077	1.015	0.7491	1.9844	1.4062	1.9574	1.3354	1.0779	0.985
1043	arachidate (20:0)	Lipid	Long Chain Fatty Acid	1118	LC/MS Neg	893	6295	311.296	506-30-9	10467	10035	C06425	HMDB02212	0.9841	0.9029	0.6508	0.6992	0.6848	0.6288	1.0159	1.0234	1.065	1.139	1.1597	1.1887
331	arginine	Amino Acid	Urea cycle; Arginine and Proline Metabolism	1638	LC/MS Pos Early	231	2825	175.119	1119-34-2	232	227	C00062	HMDB00517	0.6691	0.7485	0.6873	1.3416	1.8149	1.5173	0.9699	1.1646	1.1224	1.0301	0.9299	0.9303
336	argininosuccinate	Amino Acid	Urea cycle; Arginine and Proline Metabolism	15497	LC/MS Pos Early	232	2745	291.13	156637-58-0	16950;828	805	C03406	HMDB00052	1.0027	2.5036	3.0231	4.5825	4.5407	4.489	0.4695	0.6081	0.559	0.9267	0.9973	0.6501
28	aspartate	Amino Acid	Alanine and Aspartate Metabolism	443	LC/MS Pos Early	234	1165	134.045	56-84-8	5960	5745	C00049	HMDB00191	1.5791	3.0001	2.2792	0.8064	2.0838	2.0995	1.0319	0.8681	0.9681	0.4188	0.3209	0.296
1155	azelate (nonanedioate)	Lipid	Fatty Acid, Dicarboxylate	18362	LC/MS Neg	2029	1276	187.098	123-99-9	2266	2179	C08261	HMDB00784	0.4544	0.4544	0.537	1.3739	1.5597	1.8828	0.6811	1.5819	1.0417	0.9583	0.4544	0.9239
2797	benzoate	Xenobiotics	Benzoate Metabolism	15778	LC/MS Neg	100000008	1750	121.029	65-85-0	243	238	C00180	HMDB01870	0.3009	0.3009	0.9596	0.3009	0.7151	0.3009	5.5249	1.1235	1.0404	0.872	0.3009	3.1604
2646	beta-alanine	Nucleotide	Pyrimidine Metabolism, Uracil containing	55	LC/MS Pos Early	244	1939	90.055	56-41-7;107-95-9	239	234	C00099	HMDB00056	1.2213	1.4974	1.323	1	1.3918	1.3123	0.2732	0.1706	0.2171	0.3239	0.1304	0.1304
251	beta-hydroxyisovalerate	Amino Acid	Leucine, Isoleucine and Valine Metabolism	12129	LC/MS Polar	1442	1149.8	117.056	625-08-1	69362	62571		HMDB00754	1.0925	1	0.426	0.426	0.426	0.426	0.426	0.426	0.426	0.426	0.426	0.426
6	betaine	Amino Acid	Glycine, Serine and Threonine Metabolism	3141	LC/MS Pos Early	799	1064	118.086	107-43-7	247	24219951173	C00719	HMDB00043	0.7725	1.0007	0.661	0.9993	1.0531	1.0913	0.661	0.661	0.661	0.661	0.661	0.661
2736	biotin	Cofactors and Vitamins	Biotin Metabolism	568	LC/MS Neg	251	1913.1	243.081	58-85-5	171548	149962	C00120	HMDB00030	0.1658	0.1323	0.1802	1.8198	1.9703	2.1626	0.1323	0.1323	0.1323	0.1323	0.1323	0.1323
1018	caprate (10:0)	Lipid	Medium Chain Fatty Acid	1642	LC/MS Neg	888	5090.7	171.139	112-37-8	2969	2863	C01571	HMDB00511	1.0413	1.0628	0.6919	1.0702	0.8787	0.8303	0.8483	0.9656	1.0344	0.92	1.0945	1.1028
1260	carnitine	Lipid	Carnitine Metabolism	15500	LC/MS Pos Early	100000007	1978	162.112	461-05-2	10917	10455	C00318	HMDB00062	0.9677	1.11	1.0323	2.4643	3.1297	2.9591	0.0114	0.0154	0.0114	0.039	0.0275	0.0114
1433	choline	Lipid	Phospholipid Metabolism	15506	LC/MS Pos Early	1256	1961	104.107	67-48-1	305	149278	C00114	HMDB00097	1	1.1979	1.0073	2.2573	2.7736	2.5852	0.0162	0.0114	0.0162	0.0212	0.0344	0.0114
1434	choline phosphate	Lipid	Phospholipid Metabolism	34396	LC/MS Pos Early	267	700	184.073	72556-74-2	1014	119298	C00588	HMDB01565	1.0997	0.9003	1.4018	1.3468	2.1334	1.9406	0.0791	0.1742	0.0791	0.1278	0.0791	0.1331
3029	cinnamoylglycine	Xenobiotics	Food Component/Plant	38637	LC/MS Neg	100002253	3127	204.067	16534-24-0	709625	618829		HMDB11621	0.6903	0.6903	0.6903	0.6903	1	1.427	0.6903	0.6903	0.6903	0.6903	0.6903	0.6903
989	citrate	Energy	TCA Cycle	1564	LC/MS Neg	1124	582	191.02	77-92-9	311	305	C00158	HMDB00094	0.7561	1.0016	0.9625	0.2504	0.4406	0.3034	1.2823	1.3339	1.383	0.9984	1.4129	1.4645
335	citrulline	Amino Acid	Urea cycle; Arginine and Proline Metabolism	2132	LC/MS Pos Early	391	1520	176.103	372-75-8	9750	810	C00327	HMDB00904	0.6578	0.7366	0.5718	2.7467	3.1902	2.8657	0.4562	0.3628	0.365	1.6995	1.6055	1.2634
2710	coenzyme A	Cofactors and Vitamins	Pantothenate and CoA Metabolism	46322	LC/MS Neg	270	1448	382.55	85-61-0;18439-24-2	317	311	C00010	HMDB01423	1.9482	2.1607	2.0341	0.9612	1.548	1.3848	0.3608	0.3552	0.4959	1.0388	0.9407	0.3854
359	creatine	Amino Acid	Creatine Metabolism	27718	LC/MS Pos Early	1221	1947	132.077	57-00-1	586	566	C00300	HMDB00064	1	1.2108	1.0294	2.228	2.7287	2.6287	0.0069	0.0034	0.0072	0.0076	0.0033	0.0033
360	creatinine	Amino Acid	Creatine Metabolism	513	LC/MS Pos Early	275	2055	114.066	60-27-5	588	568	C00791	HMDB00562	1.0536	1.1381	0.9464	2.2849	3.0704	2.5259	0.0098	0.0091	0.0094	0.0188	0.0091	0.0091
308	cystathionine	Amino Acid	Methionine, Cysteine, SAM and Taurine Metabolism	15705	LC/MS Pos Early	310	2270	223.075	535-34-2	439258	811	C02291	HMDB00099	0.1683	0.2339	0.1539	0.0705	0.0502	0.0808	2.4315	2.5262	2.2044	1.9681	1.7661	1.7715
313	cysteine	Amino Acid	Methionine, Cysteine, SAM and Taurine Metabolism	1868	LC/MS Pos Early	800	1488	122.027	52-90-4;56-89-3	5862	5653	C00097	HMDB00574	0.5654	0.5889	0.5622	0.4342	0.4781	0.5476	1.4756	1.6208	1.6375	1.4111	1.4684	1.4421
318	cysteine s-sulfate	Amino Acid	Methionine, Cysteine, SAM and Taurine Metabolism	22176	LC/MS Polar	100000808	2273	199.969	1637-71-4	115015	102939	C05824	HMDB00731	0.1755	0.1616	0.1616	0.1616	0.8778	0.1616	2.532	2.45	3.4481	0.1616	1.1222	0.7917
390	cysteinylglycine	Amino Acid	Glutathione Metabolism	35637	LC/MS Pos Early	278	2132	179.048	19246-18-5	439498	58762	C01419	HMDB00078	2.4742	2.6245	2.4224	0.356	0.2877	0.344	1.4292	1.7492	2.2476	0.4032	0.309	0.5708
2655	cytidine	Nucleotide	Pyrimidine Metabolism, Cytidine containing	514	LC/MS Pos Early	827	2124	244.093	65-46-3	6175	5940	C00475	HMDB00089	1.1839	1.2882	1.2184	1.4266	2.1176	1.9947	0.7368	0.8161	0.8099	0.5105	0.4947	0.476
2654	cytidine 2',3'-cyclic monophosphate	Nucleotide	Pyrimidine Metabolism, Cytidine containing	37465	LC/MS Pos Early	73	769	306.049	15718-51-1	417654	369711	C02354	HMDB11691	0.7149	0.949	1.0646	0.6937	1.2998	1.051	0.6937	0.6937	0.6937	0.6937	0.6937	0.6937
2653	cytidine 3'-monophosphate (3'-CMP)	Nucleotide	Pyrimidine Metabolism, Cytidine containing	2959	LC/MS Neg	105	706.6	322.045	84-52-6	66535	225079	C05822		0.4976	1.2207	0.2629	1.8258	0.7793	1.9459	0.2629	0.2629	0.2629	0.2629	0.2629	0.2629
2652	cytidine 5'-monophosphate (5'-CMP)	Nucleotide	Pyrimidine Metabolism, Cytidine containing	2372	LC/MS Pos Early	282	835	324.059	63-37-6	6131	5414497	C00055	HMDB00095	1.6604	1.7075	1.4965	0.9095	1.0761	0.9884	0.9257	1.0795	1.0116	0.8707	0.82	0.8019
2651	cytidine diphosphate	Nucleotide	Pyrimidine Metabolism, Cytidine containing	2841	LC/MS Neg	280	580	402.011	34393-59-4	6132	5902	C00112	HMDB01546	1.9032	2.703	2.4773	1.479	2.2952	2.373	0.4535	0.521	0.4141	0.4556	0.467	0.4251
2650	cytidine triphosphate	Nucleotide	Pyrimidine Metabolism, Cytidine containing	2844	LC/MS Neg	281	575	481.977	36051-68-0	6176	573	C00063	HMDB00082	0.7177	0.7904	1	0.7177	1.6328	1.9569	0.7177	0.7177	0.7177	0.7177	0.7177	0.7177
2656	cytosine	Nucleotide	Pyrimidine Metabolism, Cytidine containing	573	LC/MS Pos Early	881	2060	112.051	71-30-7	597	577	C00380	HMDB00630	1.5506	1.642	1.2608	0.5342	0.624	0.512	1.5067	1.0642	1.4188	0.8047	0.9358	0.8927
3041	daidzein	Xenobiotics	Food Component/Plant	32453	LC/MS Pos Early	100001219	3195	255.065	486-66-8	5281708	4445025	C10208	HMDB03312	0.2726	0.2	0.2943	1.7057	2.4266	1.8517	0.2	0.2	0.2	0.2	0.2	0.2
1259	deoxycarnitine	Lipid	Carnitine Metabolism	36747	LC/MS Pos Early	100001662	2052	146.118	6249-56-5	134	705	C01181	HMDB01161	0.4338	0.7169	0.7488	1.2512	1.6261	1.3999	0.4338	0.4338	0.4338	0.4338	0.4338	0.4338
2931	diaminopimelate	Xenobiotics	Food Component/Plant	15130	LC/MS Pos Early	100000115	2569	191.103	1476-39-7;2577-62-0	439283	1267353	C00666	HMDB01370	1.2343	1.1188	0.8456	2.0499	1.4451	1.3031	1.0654	0.5919	0.6647	0.9346	0.8251	0.7876
342	dimethylarginine (SDMA + ADMA)	Amino Acid	Urea cycle; Arginine and Proline Metabolism	36808	LC/MS Pos Early	100001810	2850	203.15	102783-24-4	123831	110375	C03626	HMDB01539	0.2329	0.2067	0.2305	1.7671	2.1561	1.9709	0.2067	0.2067	0.2067	0.2067	0.2067	0.2067
1075	docosadienoate (22:2n6)	Lipid	Polyunsaturated Fatty Acid (n3 and n6)	32415	LC/MS Neg	100001182	6034	335.296	7370-49-2	5282807	4445934	C16533	HMDB61714	0.8721	1	1.4056	0.8721	0.8721	0.8721	0.8721	0.8721	0.8721	0.8721	0.8721	0.8721
3623	ectoine	Xenobiotics	Chemical	35651	LC/MS Pos Early	100001635	1980	143.082	96702-03-3	126041	112069	C06231		0.4367	0.5139	0.471	1.4861	1.8287	1.77	0.4367	0.4367	0.4367	0.4367	0.4367	0.4367
3058	erythro-imidazole-glycerol-phosphate	Xenobiotics	Food Component/Plant	38650	LC/MS Pos Early	100002604	710	239.043	36244-87-8	440431	389372	C04666	HMDB12208	1.0246	2.322	0.8091	0.3713	0.3713	0.3713	1	1.3517	1.076	0.4175	0.3713	0.475
982	erythronate*	Carbohydrate	Aminosugar Metabolism	42420	LC/MS Polar	100001320	2186	135.03	88759-55-1	2781043	2061231		HMDB00613	0.7357	0.83	0.7392	0.5369	0.5307	0.4789	2.9617	3.1214	3.1279	1.3632	1.17	1.2171
2704	flavin adenine dinucleotide (FAD)	Cofactors and Vitamins	Riboflavin Metabolism	2134	LC/MS Neg	327	2425	784.15	146-14-5;84366-81-4	643975	559059	C00016	HMDB01248	0.904	0.9769	0.8242	0.9447	1.0534	0.9386	1.0231	1.2525	1.3036	1.3108	0.9374	1.081
2705	flavin mononucleotide (FMN)	Cofactors and Vitamins	Riboflavin Metabolism	15797	LC/MS Neg	100000251	2390	455.097	130-40-5	710	690	C00061	HMDB01520	1.1471	1.4031	1.1403	1.2823	1.1553	1.5775	0.6863	0.7913	0.659	0.6522	0.728	0.8597
909	fructose	Carbohydrate	Fructose, Mannose and Galactose Metabolism	48195	LC/MS Polar	878	2022.2	225.062	57-48-7	5984	5764	C00095	HMDB00660	0.3517	0.2952	0.1657	0.1657	0.1657	0.1657	1	1.3584	1.1878	1.2925	1.3037	0.9536
998	fumarate	Energy	TCA Cycle	1643	LC/MS Polar	330	3084	115.004	100-17-8	444972	10197150	C00122	HMDB00134	1.7125	4.9208	4.9299	1.1889	2.3023	2.3986	0.3979	0.8111	0.6187	0.3817	0.4945	0.179
926	galactose 1-phosphate	Carbohydrate	Fructose, Mannose and Galactose Metabolism	15706	LC/MS Polar	100000300	4552	259.022	19046-60-7	123912		C00446	HMDB00645	0.4453	0.3266	0.4096	0.1166	0.1644	0.1362	1.9824	1.5547	2.4591	3.0665	3.9048	3.3358
44	gamma-aminobutyrate (GABA)	Amino Acid	Glutamate Metabolism	1416	LC/MS Pos Early	141	2048	104.071	56-12-2	119	116	C00334	HMDB00112	0.5947	0.4147	0.3415	11.4624	1.2171	1.0906	0.9805	0.2236	0.2426	3.7274	1.4176	1.0195
415	gamma-glutamyl-2-aminobutyrate	Peptide	Gamma-glutamyl Amino Acid	37092	LC/MS Pos Early	100001502	2380	233.113			21403151			0.2747	0.1523	0.2507	1.7253	1.8756	1.9728	0.1523	0.1523	0.1523	0.1523	0.1523	0.1523
400	gamma-glutamylalanine	Peptide	Gamma-glutamyl Amino Acid	37063	LC/MS Pos Early	100001843	1986	219.098	5875-41-2	440103	389104		HMDB29142	0.8156	1	0.9922	4.2236	5.0003	4.6636	0.6521	0.6521	0.6521	1.088	0.8895	0.6521
401	gamma-glutamylcysteine	Peptide	Gamma-glutamyl Amino Acid	1778	LC/MS Pos Early	1036	2118	251.07	636-58-8	842	819	C00669	HMDB01049	0.4544	0.4544	0.4544	0.4544	0.4544	0.4544	1.3333	1.683	1.6594	0.6667	0.4544	0.5035
402	gamma-glutamylglutamate	Peptide	Gamma-glutamyl Amino Acid	36738	LC/MS Pos Early	331	1775	277.103	1116-22-9	92865	83831	C05282	HMDB11737	0.6093	0.4911	0.4724	0.9861	1.4528	0.8308	0.8164	1.0139	1.2648	1.8694	1.9328	1.5758
403	gamma-glutamylglutamine	Peptide	Gamma-glutamyl Amino Acid	2730	LC/MS Pos Early	1140	1430	276.119	10148-81-9	150914	133013	C05283	HMDB11738	0.7241	0.5646	0.8499	2.4916	4.0115	2.9746	0.7097	0.5646	1	1.3204	1.4418	0.8572
404	gamma-glutamylglycine	Peptide	Gamma-glutamyl Amino Acid	33949	LC/MS Pos Early	100001294	1535	205.082	1948-29-4	165527	145071		HMDB11667	0.8558	0.8558	0.8558	0.8558	1	1.2794	0.8558	0.8558	0.8558	0.8558	0.8558	0.8558
409	gamma-glutamylmethionine	Peptide	Gamma-glutamyl Amino Acid	44872	LC/MS Pos Early	100001313	2640	279.101	17663-87-5	7009567	5373147		HMDB29155	0.5345	0.8165	0.4795	1.1835	1.3178	1.2512	0.4795	0.4795	0.4795	0.4795	0.4795	0.4795
410	gamma-glutamylphenylalanine	Peptide	Gamma-glutamyl Amino Acid	33422	LC/MS Pos Early	100000491	2992	295.129	7432-24-8	111299	99868		HMDB00594	0.3127	0.267	0.4652	1.5348	2.3743	1.6181	0.267	0.267	0.267	0.267	0.267	0.267
411	gamma-glutamylthreonine*	Peptide	Gamma-glutamyl Amino Acid	33364	LC/MS Pos Early	100001314	1750	249.108	5652-48-2		21403107		HMDB29159	0.6107	0.6107	0.6107	0.6107	1.4999	1	0.6107	0.6107	0.6107	0.6107	0.6107	0.6107
413	gamma-glutamyltyrosine	Peptide	Gamma-glutamyl Amino Acid	2734	LC/MS Neg	1102	1240	309.109	7432-23-7	94340	85142		HMDB11741	0.7146	0.7146	0.7146	0.7146	1.5472	1	0.7146	0.7146	0.7146	0.7146	0.7146	0.7146
2921	genistein	Xenobiotics	Food Component/Plant	32448	LC/MS Pos Late	100001221	800	271.06	446-72-0	5280961	4444448	C06563	HMDB03217	0.1557	0.1407	0.2063	1.7937	1.8664	1.8415	0.1407	0.1407	0.1407	0.1407	0.1407	0.1407
2988	gluconate	Xenobiotics	Food Component/Plant	587	LC/MS Polar	338	2922	195.051	527-07-1	10690	10240	C00257	HMDB00625	1.1457	1.0036	0.9964	0.4555	0.6047	0.604	2.1419	2.6429	2.1212	1.2207	0.7885	0.7907
955	glucosamine-6-phosphate	Carbohydrate	Aminosugar Metabolism	580	LC/MS Polar	290	4521.5	258.038	3616-42-0	439217	8013767	C00352	HMDB01254	0.7403	0.9343	0.911	0.3088	0.3311	0.3031	1.2289	1.0657	1.2552	1.3833	1.3641	1.2121
805	glucose	Carbohydrate	Glycolysis, Gluconeogenesis, and Pyruvate Metabolism	48152	LC/MS Polar	572	2342	225.062	50-99-7	79025	71358	C00031	HMDB00122	0.7255	0.6341	0.6132	0.0072	0.0091	0.0073	1.8071	1.8658	2.1311	1.2745	1.3426	1.3747
806	glucose 6-phosphate	Carbohydrate	Glycolysis, Gluconeogenesis, and Pyruvate Metabolism	31260	LC/MS Polar	291	4537	259.022	103192-55-8	5958	19952394	C00668	HMDB01401	0.8201	0.9622	0.8732	0.2349	0.2643	0.1758	1.1117	1.0378	1.4799	1.2355	1.4559	1.0525
959	glucuronate	Carbohydrate	Aminosugar Metabolism	15443	LC/MS Polar	100000257	3233.3	193.035	207300-70-7	444791	58552	C00191	HMDB00127	0.8604	1.1043	1.0461	0.3083	0.304	0.281	1.5819	1.6326	1.7971	0.9115	0.9539	1.0672
39	glutamate	Amino Acid	Glutamate Metabolism	57	LC/MS Pos Early	561	1500	148.06	56-86-0	611	591	C00025	HMDB00148	0.1506	0.0957	0.0626	2.5664	2.8628	2.5598	0.1052	0.0472	0.0627	2.1919	2.0499	1.8494
49	glutamate, gamma-methyl ester	Amino Acid	Glutamate Metabolism	33487	LC/MS Pos Early	100001103	2170	162.076	1499-55-4	68662	66546			0.4612	0.5233	0.5429	1	1.3532	1.1327	0.4612	0.4612	0.7556	0.4612	1.5176	3.1012
40	glutamine	Amino Acid	Glutamate Metabolism	53	LC/MS Pos Early	563	1291	147.076	56-85-9	5961	5746	C00064	HMDB00641	1.2429	1.6878	2.1029	2.6677	7.53	7.662	0.3798	0.7571	0.3851	0.6451	0.4441	0.3813
529	glutamine-leucine	Peptide	Dipeptide	42994	LC/MS Pos Early	100003160	3009	260.16			16568303			1.3372	1.5946	1.9358	0.7693	0.8586	0.623	1.2179	1.1414	1.3804	0.6114	0.6861	0.7391
85	glutarate (pentanedioate)	Amino Acid	Lysine Metabolism	396	LC/MS Polar	339	2900	131.035	110-94-1	743	3618533	C00489	HMDB00661	0.1893	0.1893	0.1893	1	1.3034	1.1122	0.4387	0.1893	0.447	1.0646	0.1893	0.1893
384	glutathione, reduced (GSH)	Amino Acid	Glutathione Metabolism	2127	LC/MS Pos Early	496	2000	308.091	70-18-8	124886	111188	C00051	HMDB00125	0.3128	0.2644	0.7869	1.2131	2.448	1.635	0.2644	0.2644	0.2644	0.2644	0.2644	0.2644
825	glycerate	Carbohydrate	Glycolysis, Gluconeogenesis, and Pyruvate Metabolism	1572	LC/MS Polar	1052	2070.4	105.019	600-19-1	752	732	C00258	HMDB00139	1.0819	1.1494	0.8492	0.4091	0.3858	0.3849	1.2008	1.3175	1.1502	1.077	0.923	0.8415
1682	glycerol	Lipid	Glycerolipid Metabolism	15122	LC/MS Neg	1254	758	91.0401	56-81-5	753	733	C00116	HMDB00131	0.7896	0.928	0.8745	1.3741	1.2241	1.1318	1.3093	1.072	1.1434	0.7754	0.7206	0.8376
1683	glycerol 3-phosphate	Lipid	Glycerolipid Metabolism	43847	LC/MS Neg	100000258	613.2	171.006	29849-82-9	754	734	C00093	HMDB00126	0.9462	1.129	0.8529	0.8495	0.8873	0.9237	1.2412	1.552	1.6231	1.198	1.0538	0.9429
1442	glycerophosphoethanolamine	Lipid	Phospholipid Metabolism	37455	LC/MS Polar	100001620	3075	214.049	33049-08-0	123874	110410	C01233	HMDB00114	0.3021	0.3521	0.48	1.2844	0.9831	0.8735	1.4846	1.3195	1.4965	1.155	1.0169	0.9491
1688	glycerophosphoglycerol	Lipid	Glycerolipid Metabolism	48857	LC/MS Polar	100001619	2430	245.043		439964	388990	C03274		0.6462	1.0457	1	0.6462	0.6462	0.6462	0.6462	0.6462	0.6462	0.6462	0.6462	0.6462
1444	glycerophosphoinositol*	Lipid	Phospholipid Metabolism	47155	LC/MS Polar	100001621	3850	333.059	16824-65-0					0.6812	0.7033	0.706	0.3418	0.1813	0.2118	2.0986	1.8309	1.5576	1.8577	1.294	1.526
1436	glycerophosphorylcholine (GPC)	Lipid	Phospholipid Metabolism	15990	LC/MS Pos Early	100000269	672	258.11	28319-77-9	71920	571409	C00670	HMDB00086	5.169	5.8164	4.4248	1.6168	2.6432	2.1251	0.1612	0.1212	0.171	0.3832	0.2522	0.2421
1	glycine	Amino Acid	Glycine, Serine and Threonine Metabolism	58	LC/MS Pos Early	340	1375	76.0393	56-40-6	750	730	C00037	HMDB00123	0.7095	0.7531	0.6996	2.2169	2.3195	2.4137	0.658	0.638	0.6195	1.3643	1.2469	1.3559
3072	glycitein	Xenobiotics	Food Component/Plant	34024	LC/MS Pos Early	100001222	3245	285.076	40957-83-3	5317750	4476508	C14536	HMDB05781	0.8746	0.8746	0.8746	0.8746	1.0177	1	0.8746	0.8746	0.8746	0.8746	0.8746	0.8746
541	glycylisoleucine	Peptide	Dipeptide	36659	LC/MS Pos Early	100001790	3002	189.123	19461-38-2	88079	19972556		HMDB28844	1.1787	1.2365	1.4521	0.6433	0.8605	0.7039	1.2204	1.0885	1.1736	0.8631	0.8813	0.9115
542	glycylleucine	Peptide	Dipeptide	34398	LC/MS Pos Early	100001258	3059	189.123	869-19-2	92843	83812	C02155	HMDB00759	1.0089	1.3053	1.3615	0.8453	0.9911	0.819	1.0933	1.3779	1.2758	0.6587	0.6632	0.6548
552	glycylvaline	Peptide	Dipeptide	18357	LC/MS Pos Early	100000487	2734	175.108	1963-21-9	97417	2006926		HMDB28854	1.06	1.2545	1.4892	0.9687	1.4491	1.1659	0.9806	0.9723	1.0194	0.6953	0.7208	0.6614
365	guanidinoacetate	Amino Acid	Creatine Metabolism	43802	LC/MS Pos Early	344	1937	118.061	352-97-6	763	743	C00581	HMDB00128	0.6035	0.6035	0.6035	1	0.6035	1.1181	0.6035	0.6035	0.6035	0.6035	0.6035	0.6035
2597	guanine	Nucleotide	Purine Metabolism, Guanine containing	32352	LC/MS Pos Early	172	2032	152.057	73-40-5	764	744	C00242	HMDB00132	0.675	0.6993	0.4976	0.4882	0.8235	0.8278	1.1722	1.5442	1.6973	1.736	1.5267	1.5781
2596	guanosine	Nucleotide	Purine Metabolism, Guanine containing	1573	LC/MS Pos Early	1099	1650	284.099	118-00-3	6802	6544	C00387	HMDB00133	1.3883	1.7315	1.4063	1.0652	1.9037	1.4526	0.8529	0.9348	0.828	0.9021	0.8005	0.7686
2592	guanosine 3'-monophosphate (3'-GMP)	Nucleotide	Purine Metabolism, Guanine containing	39786	LC/MS Neg	100002704	773.9	362.051	117-68-0	3522	3402			0.5837	1.7194	1.1518	1.2387	1.0266	1.0782	0.1146	0.9734	0.2611	0.1146	0.2977	0.1146
2590	guanosine 5'- diphosphate (GDP)	Nucleotide	Purine Metabolism, Guanine containing	2848	LC/MS Neg	346	639	442.017	43139-22-6	8977	8630	C00035	HMDB01201	1.9156	2.3512	2.1509	0.6449	1.1084	0.8916	0.3218	0.3218	0.3218	0.3218	0.3218	0.4162
2591	guanosine 5'- monophosphate (5'-GMP)	Nucleotide	Purine Metabolism, Guanine containing	2849	LC/MS Neg	347	653.2	362.051	5550-12-09	6804	741	C00144	HMDB01397	2.1854	2.5912	1.8915	0.899	1.0676	1.0289	0.6143	1.646	0.7331	0.9711	0.7278	0.8579
944	guanosine 5'-diphospho-fucose	Carbohydrate	Nucleotide Sugar	15903	LC/MS Neg	335	755	588.075	15839-70-0		21402997			1.8023	1.7069	1.6313	0.1958	0.1958	0.2045	1.053	1	1.3291	0.3426	0.5186	0.5222
3201	harmane	Xenobiotics	Food Component/Plant	27536	LC/MS Pos Early	100000799	3234	183.092	486-84-0	5281404	4444755	C09209		0.606	0.5469	0.4405	1.4306	1.413	1.394	0.4405	0.4405	0.4405	0.4405	0.4405	0.4405
2785	hippurate	Xenobiotics	Benzoate Metabolism	15753	LC/MS Neg	100000014	2106.9	178.051	495-69-2	464	451	C01586	HMDB00714	0.0897	0.0804	0.0646	1.9103	2.0518	2.2966	0.0646	0.0646	0.0646	0.0646	0.0646	0.0646
55	histidine	Amino Acid	Histidine Metabolism	59	LC/MS Pos Early	355	2707	156.077	5934-29-2	6274	752	C00135	HMDB00177	1.303	1.464	1.4475	3.6812	4.4254	4.2849	0.5547	0.5469	0.5381	0.697	0.615	0.6526
3077	histidinol	Xenobiotics	Food Component/Plant	15316	LC/MS Pos Early	100000260	3041	142.097	1596-64-1	165271	144886	C00860	HMDB03431	1.5519	2.1758	0.9826	0.1616	0.1616	0.1616	2.9656	1	0.1616	0.3248	0.1616	0.1616
557	histidylalanine	Peptide	Dipeptide	42027	LC/MS Pos Early	100003542	3014	227.114	16874-75-2	351667	312232			1.1672	1.162	0.9145	0.161	0.161	0.161	1.0855	1.269	1.1229	0.3945	0.5298	0.4175
338	homocitrulline	Amino Acid	Urea cycle; Arginine and Proline Metabolism	22138	LC/MS Pos Early	100000963	1908	190.119	1190-49-4	65072	58582	C02427	HMDB00679	0.4888	0.5038	0.3744	1.5055	1.6617	1.4962	0.3744	0.3744	0.3744	0.3744	0.3744	0.3744
305	homocysteine	Amino Acid	Methionine, Cysteine, SAM and Taurine Metabolism	15128	LC/MS Pos Early	311	2155	136.043	454-29-5	778	757	C00155	HMDB00742	0.0311	0.0311	0.0311	0.0425	0.0429	0.0311	3.9891	5.0797	4.5926	1.2395	0.8958	1
307	homocysteine thiolactone	Amino Acid	Methionine, Cysteine, SAM and Taurine Metabolism	34380	LC/MS Pos Early	1238	2302	118.032	31828-68-9	134505	118559		HMDB02287	0.6334	0.6334	0.6334	0.6334	0.6334	0.6334	0.9845	1.3466	2.1497	0.6334	0.7752	1.0155
18	homoserine	Amino Acid	Glycine, Serine and Threonine Metabolism	18351	LC/MS Polar	100000458	2875.8	118.051	672-15-1	12647	12126	C00263	HMDB00719	0.3152	0.3138	0.2176	0.0283	0.1869	0.1738	1.7145	2.0409	1.6848	9.1465	9.33	8.7564
322	hypotaurine	Amino Acid	Methionine, Cysteine, SAM and Taurine Metabolism	590	LC/MS Pos Early	358	724	110.027	300-84-5	107812	96959	C00519	HMDB00965	0.9881	0.9881	0.9881	0.9881	2.107	1	0.9881	0.9881	0.9881	0.9881	0.9881	0.9881
2542	hypoxanthine	Nucleotide	Purine Metabolism, (Hypo)Xanthine/Inosine containing	3127	LC/MS Neg	171	1291.2	135.031	68-94-0	790	768	C00262	HMDB00157	0.5851	0.5851	0.764	1	1.4025	1.0338	0.5851	0.5851	0.5851	0.5851	0.5851	0.5851
66	imidazole lactate	Amino Acid	Histidine Metabolism	15716	LC/MS Pos Early	100000263	2040	157.061	14403-45-3	440129	389128	C05568	HMDB02320	0.2767	0.1664	0.2446	1.7233	2.3022	2.2345	0.1664	0.1664	0.1664	0.1664	0.1664	0.1664
201	indoleacetate	Amino Acid	Tryptophan Metabolism	27513	LC/MS Neg	100001034	2200	174.056	6505-45-9	802	780	C00954	HMDB00197	0.6362	0.6362	0.6362	0.6362	1	1.3155	0.6362	0.6362	0.6362	0.6362	0.6362	0.6362
200	indolelactate	Amino Acid	Tryptophan Metabolism	18349	LC/MS Pos Early	100000463	2600	206.081	832-97-3	92904	83867	C02043	HMDB00671	0.9095	0.9095	0.9095	1.0583	1	0.9095	0.9095	0.9095	0.9095	0.9095	0.9095	0.9095
2541	inosine	Nucleotide	Purine Metabolism, (Hypo)Xanthine/Inosine containing	1123	LC/MS Neg	361	1602.1	267.073	58-63-9	6021	21241953	C00294	HMDB00195	0.782	1.0349	0.7204	0.9651	1.2321	1.3765	1.2856	1.233	1.0974	0.6701	0.5965	0.6519
2540	inosine 5'-monophosphate (IMP)	Nucleotide	Purine Metabolism, (Hypo)Xanthine/Inosine containing	2133	LC/MS Pos Early	362	650	349.054	4691-65-0	8582	5482599	C00130	HMDB00175	1.3574	2.2085	1.3579	0.597	0.6773	0.5925	1	1.0044	1.0073	0.3439	0.3439	0.4032
1414	inositol 1-phosphate (I1P)	Lipid	Inositol Metabolism	43849	LC/MS Polar	370	4785	259.022	573-35-3;106032-59-1	440194	17215924	C04006	HMDB00213	0.6266	0.6055	0.4581	0.2264	0.2509	0.2013	1.7387	2.0085	2.3999	1.8995	1.8259	1.3734
812	Isobar: fructose 1,6-diphosphate, glucose 1,6-diphosphate, myo-inositol 1,4 or 1,3-diphosphate	Carbohydrate	Glycolysis, Gluconeogenesis, and Pyruvate Metabolism	46896	LC/MS Neg	100002180	551	338.989						1.0332	1.2412	0.9363	0.244	0.3443	0.3313	1.7505	1.219	2.0961	0.3991	1.2541	0.9668
269	isoleucine	Amino Acid	Leucine, Isoleucine and Valine Metabolism	1125	LC/MS Pos Early	376	2800	132.102	73-32-5	6306	769	C00407	HMDB00172	1.1012	1.0667	1.2225	5.0532	5.6989	5.542	0.5566	0.3659	0.3122	0.9333	0.6902	0.5795
576	isoleucylglycine	Peptide	Dipeptide	40008	LC/MS Pos Early	100003169	2719	189.123	868-28-0	342532	303621			1.38	1.5771	1.7823	0.8021	0.799	0.6207	1.0246	1.1457	1.187	0.9754	0.8846	0.8393
246	isovalerate	Amino Acid	Leucine, Isoleucine and Valine Metabolism	44656	LC/MS Neg	100000708	1564	101.061	503-74-2	10430	10001	C08262	HMDB00718	0.5443	0.5443	0.5443	0.7899	0.6224	1	0.5443	1.4294	1.3571	2.0218	0.5443	0.5443
245	isovaleryl CoA	Amino Acid	Leucine, Isoleucine and Valine Metabolism	48005	LC/MS Neg	378	2861.2	850.165	103404-68-8	810	788	C02939	HMDB01113	2.1592	2.6203	2.2006	1.9092	1.4343	1.3909	0.5465	0.4598	0.6091	0.4831	0.558	0.4829
247	isovalerylglycine	Amino Acid	Leucine, Isoleucine and Valine Metabolism	35107	LC/MS Neg	100001452	1950	158.082	16284-60-9	546304	475516		HMDB00678	0.1389	0.1611	0.1389	1.1412	1.3723	1	0.1389	0.1389	0.1389	0.1389	0.1389	0.1389
207	kynurenate	Amino Acid	Tryptophan Metabolism	1417	LC/MS Neg	98	2224	188.035	492-27-3	3845	3712	C01717	HMDB00715	0.1187	0.0859	0.0859	1	1.1119	1.1154	0.0859	0.0859	0.0859	0.0859	0.0859	0.0859
206	kynurenine	Amino Acid	Tryptophan Metabolism	15140	LC/MS Pos Early	100000265	2739	209.092	2922-83-0	161166	141580	C00328	HMDB00684	1.4627	1.6986	1.5191	3.0614	3.0351	2.6576	0.4711	0.3286	0.3755	0.5373	0.4935	0.2304
822	lactate	Carbohydrate	Glycolysis, Gluconeogenesis, and Pyruvate Metabolism	527	LC/MS Polar	482	1468.8	89.0244	79-33-4	612	592	C00186	HMDB00190	0.5251	0.3542	0.2356	0.6879	0.5584	0.498	1.3807	1.3926	1.3121	2.6311	2.4032	2.6891
1021	laurate (12:0)	Lipid	Medium Chain Fatty Acid	1645	LC/MS Neg	181	5300	199.17	143-07-7	3893	3756	C02679	HMDB00638	0.5894	0.6469	0.7204	0.9436	1.2586	0.7037	1.4706	1.0564	1.5468	1.2484	1.3418	0.9043
240	leucine	Amino Acid	Leucine, Isoleucine and Valine Metabolism	60	LC/MS Pos Early	397	2864	132.102	61-90-5	6106	5880	C00123	HMDB00687	1.2702	1.3935	1.4203	8.3543	8.6084	8.2446	0.467	0.3825	0.3023	0.7298	0.5823	0.5016
589	leucylalanine	Peptide	Dipeptide	40010	LC/MS Pos Early	100003179	2801	203.139	7298-84-2	259321	227625			1.2891	1.4072	1.0516	0.1364	0.1428	0.1187	1.3224	1.6222	1.6519	0.8981	0.9484	0.9433
755	leucylglutamine*	Peptide	Dipeptide	48189	LC/MS Pos Early	100003183	2570	260.161		4305457	3511125			1.0852	1.1925	0.9652	0.1885	0.1955	0.1685	1.0895	1.0701	1.0348	1.5379	0.3955	0.5084
594	leucylglycine	Peptide	Dipeptide	40045	LC/MS Pos Early	100003185	2778	189.123	686-50-0	79070	71402			1.3804	1.6808	1.721	0.7442	0.8077	0.6006	1.1727	1.3299	1.3891	0.757	0.8273	0.8182
1069	linolenate [alpha or gamma; (18:3n3 or 6)]	Lipid	Polyunsaturated Fatty Acid (n3 and n6)	34035	LC/MS Neg	100001337	5450	277.217		5280934	4444437	C06426	HMDB03073	1.4959	1.6773	1.2388	0.7612	0.411	0.3757	0.3757	0.3757	0.3757	0.3757	0.3757	0.3757
75	lysine	Amino Acid	Lysine Metabolism	1301	LC/MS Pos Early	407	2850	147.113	56-87-1	5962	5747	C00047	HMDB00182	0.4651	0.4857	0.514	1.0867	1.4635	1.1762	1.7965	2.0655	1.9352	0.9133	0.8442	0.8626
613	lysylleucine	Peptide	Dipeptide	40020	LC/MS Pos Early	100003196	3370	260.197	7369-79-1	4682588	3870665			1.1393	1.2935	1.2859	0.1979	0.1881	0.1481	1.2636	1.2863	1.2867	0.7816	0.7401	0.8607
999	malate	Energy	TCA Cycle	1303	LC/MS Polar	409	3343.1	133.014	6915-15-7	525	510	C00149	HMDB00156	1.3529	3.0415	2.626	0.9471	1.7696	1.6464	0.8129	1.0529	0.7691	0.636	0.2409	0.2523
1210	malonate	Lipid	Fatty Acid Synthesis	15872	LC/MS Polar	818	3447	103.004	141-82-2;26522-22-85-0	867	844	C00383	HMDB00691	0.8388	0.5946	0.4782	1.1706	1.3062	1.2307	1.1612	0.7099	0.5448	1.6991	1.1625	0.5977
873	maltose	Carbohydrate	Glycogen Metabolism	15586	LC/MS Polar	913	3329.4	387.114	6363-53-7	10991489	388469	C00208	HMDB00163	1.0096	1.1171	1.0035	0.0406	0.0488	0.0325	0.905	0.9064	1.0233	0.9965	1.1778	1.0678
870	maltotriose	Carbohydrate	Glycogen Metabolism	44688	LC/MS Neg	100000276	812	503.162	1109-28-0	439586	388669	C01835	HMDB01262	1.7202	1.2455	2.1713	0.0288	0.0552	0.0333	0.969	0.2975	1.2832	3.2029	1.031	0.8428
915	mannose	Carbohydrate	Fructose, Mannose and Galactose Metabolism	48153	LC/MS Polar	803	2200	225.062	3458-28-4	18950	141983	C00159	HMDB00169	0.5845	0.6836	0.7383	0.0076	0.0135	0.0082	1.2617	1.321	1.7562	1.3211	1.3126	1.4698
916	mannose-6-phosphate	Carbohydrate	Fructose, Mannose and Galactose Metabolism	1469	LC/MS Polar	294	4510	259.022	70442-25-0;104872-94-8	439198	19969422	C00275	HMDB01078	0.7062	1.0434	1.0561	0.4692	0.4593	0.3792	0.9566	1.0712	1.3201	1.1339	1.2353	0.9099
1030	margarate (17:0)	Lipid	Long Chain Fatty Acid	1121	LC/MS Neg	891	5731	269.249	506-12-7	10465	10033		HMDB02259	1.2241	1.7705	0.8126	2.0709	0.8502	1.7395	0.901	1.0145	0.9855	0.9544	0.9832	1.143
296	methionine	Amino Acid	Methionine, Cysteine, SAM and Taurine Metabolism	1302	LC/MS Pos Early	415	2526	150.058	63-68-3	6137	5907	C00073	HMDB00696	1.6437	1.8756	1.7129	4.2396	4.7331	4.3276	0.3563	0.3043	0.3113	0.3001	0.2614	0.2742
300	methionine sulfone	Amino Acid	Methionine, Cysteine, SAM and Taurine Metabolism	44878	LC/MS Pos Early	100004635	1250	182.048	820-10-0	69961	63154			0.9268	0.9268	0.9268	0.9268	1	1.1732	0.9268	0.9268	0.9268	0.9268	0.9268	0.9268
301	methionine sulfoxide	Amino Acid	Methionine, Cysteine, SAM and Taurine Metabolism	18374	LC/MS Pos Early	100000039	1272	166.053	3226-65-1	158980	139840	C02989	HMDB02005	1.6067	1.8974	1.6899	3.2581	2.8522	2.9302	0.3933	0.2114	0.2226	0.2322	0.1829	0.1754
3185	methyl glucopyranoside (alpha + beta)	Xenobiotics	Food Component/Plant	46144	LC/MS Neg	100005864	1070	193.072						0.0333	0.0271	0.0366	0.0271	0.0271	0.0271	5.2234	3.387	5.4292	1	1.0044	0.8927
1229	methylmalonate (MMA)	Lipid	Fatty Acid Metabolism (also BCAA Metabolism)	1496	LC/MS Polar	418	3078.4	117.019	516-05-2	487	473	C02170	HMDB00202	0.8309	0.7642	0.7697	0.248	0.281	0.2315	2.2548	1.807	2.3289	1.5212	1.3172	1.1691
2676	methylphosphate	Nucleotide	Purine and Pyrimidine Metabolism	37070	LC/MS Polar	100001805	3760.1	110.985	7023-27-0	13130	12578		HMDB61711	1.0477	1.2435	1.1812	1.0554	1.2268	1.1944	0.8086	0.9255	0.9523	0.8811	0.7588	0.7002
261	methylsuccinate	Amino Acid	Leucine, Isoleucine and Valine Metabolism	15745	LC/MS Polar	2051	2800	131.035	498-21-5	10349	9922		HMDB01844	0.8088	1.1912	0.7204	2.8639	2.9412	2.6636	0.7724	0.5928	0.5928	0.5928	0.5928	0.5928
1406	myo-inositol	Lipid	Inositol Metabolism	1124	LC/MS Polar	363	3506.3	225.062	87-89-8	892	10239179	C00137	HMDB00211	0.5271	0.5778	0.3927	0.26	0.2364	0.1846	3.2457	3.5269	3.307	2.0445	1.5488	1.4222
1024	myristate (14:0)	Lipid	Long Chain Fatty Acid	1365	LC/MS Neg	519	5440	227.202	544-63-8	11005	10539	C06424	HMDB00806	1.173	1.0973	0.8618	0.9933	0.5176	0.6128	1.0629	1.0208	0.9904	1.0067	0.8931	1.072
1025	myristoleate (14:1n5)	Lipid	Long Chain Fatty Acid	32418	LC/MS Neg	100001198	5346.9	225.186	544-64-9	5281119	4444564	C08322	HMDB02000	3.969	3.5491	4.3834	1.6151	1.3961	1	0.134	0.1649	0.2347	0.134	0.255	0.1851
95	N-acetyl-cadaverine	Amino Acid	Lysine Metabolism	43530	LC/MS Pos Early	100002249	2385	145.134	32343-73-0					0.3722	0.3722	0.3722	1.0134	0.9866	1.5748	0.3722	0.3722	0.3722	0.3722	0.3722	0.3722
964	N-acetyl-glucosamine 1-phosphate	Carbohydrate	Aminosugar Metabolism	15741	LC/MS Polar	1212	4052	300.049	31281-59-1	440364	389323	C04256	HMDB01367	0.7699	0.6193	0.514	0.6081	0.6525	0.5794	1.2301	1.6968	1.6	1.8019	1.8957	1.3532
26	N-acetylalanine	Amino Acid	Alanine and Aspartate Metabolism	1585	LC/MS Neg	1110	861.2	130.051	97-69-8	88064	79449	C02847	HMDB00766	1.0564	1.2685	0.8886	7.6347	9.1737	8.4463	0.2156	0.2156	0.5189	1	0.7308	0.6663
31	N-acetylasparagine	Amino Acid	Alanine and Aspartate Metabolism	33942	LC/MS Pos Early	100001257	785	175.071	4033-40-3	99715	90090		HMDB06028	0.7403	0.7403	0.7403	0.7403	1	1.2748	0.7403	0.7403	0.7403	0.7403	0.7403	0.7403
32	N-acetylaspartate (NAA)	Amino Acid	Alanine and Aspartate Metabolism	22185	LC/MS Polar	100000787	3143	174.041	997-55-7;997-55-7	65065	58576	C01042	HMDB00812	0.5843	1	0.5016	1.1734	1.6382	1.4158	0.62	0.9076	0.8343	1	1.2974	1.1222
314	N-acetylcysteine	Amino Acid	Methionine, Cysteine, SAM and Taurine Metabolism	1586	LC/MS Pos Early	1107	1416	164.038	616-91-1	12035	11540	C06809	HMDB01890	0.1482	0.1062	0.1543	0.5638	0.9596	0.7186	22.017	21.0657	20.6914	1.507	1.0404	1.3146
963	N-acetylglucosamine 6-phosphate	Carbohydrate	Aminosugar Metabolism	15107	LC/MS Polar	1213	4114	300.049	102029-88-9	439219	8216065	C00357	HMDB02817	1.0241	0.7031	0.6519	0.73	0.8645	0.5964	1.272	1.2676	1.6488	1.2413	1.6278	0.9759
984	N-acetylglucosamine/N-acetylgalactosamine	Carbohydrate	Aminosugar Metabolism	46539	LC/MS Polar	100006435	1897	220.083						0.9954	1.0803	0.8794	0.3485	0.5029	0.3082	2.144	2.4235	2.7224	1.0046	0.7662	1.0617
41	N-acetylglutamate	Amino Acid	Glutamate Metabolism	15720	LC/MS Polar	100000282	3106	188.056	5817-08-03	70914	1266066	C00624	HMDB01138	0.0713	0.1105	0.0873	2.0572	1.9241	1.8063	0.4876	0.5698	0.5375	1.8576	1.5898	1.4302
42	N-acetylglutamine	Amino Acid	Glutamate Metabolism	33943	LC/MS Polar	100001253	2140	187.072	2490-97-3	182230	158492	C02716	HMDB06029	0.1947	0.1947	0.1947	1.0597	1.0043	1	0.1947	0.1947	0.1947	0.2085	0.1947	0.1947
2	N-acetylglycine	Amino Acid	Glycine, Serine and Threonine Metabolism	27710	LC/MS Pos Early	100001006	826	118.05	543-24-8	10972	10507		HMDB00532	0.5157	0.5157	0.5157	1.3892	1.4189	1.4899	0.5157	0.5157	0.5157	0.5167	0.5157	0.6108
74	N-acetylhistamine	Amino Acid	Histidine Metabolism	48679	LC/MS Pos Early	100006123	2287	154.097	673-49-4	69602	62805	C05135	HMDB13253	0.2884	0.2426	0.2426	1	1.3753	1.0964	0.2426	0.2426	0.2426	0.2426	0.2426	0.2426
56	N-acetylhistidine	Amino Acid	Histidine Metabolism	33946	LC/MS Pos Early	100001293	2065	198.087	39145-52-3	75619	68142	C02997	HMDB32055	1.475	2.0084	1.4543	10.4765	13.3409	12.3526	0.3996	0.3329	0.3171	0.5457	0.4831	0.4093
271	N-acetylisoleucine	Amino Acid	Leucine, Isoleucine and Valine Metabolism	33967	LC/MS Neg	100001276	2325	172.098	3077-46-1	2802421	2081100			1	1.0757	0.74	3.7684	4.1451	4.4521	0.9319	0.4832	0.4832	0.4832	0.8193	0.4832
241	N-acetylleucine	Amino Acid	Leucine, Isoleucine and Valine Metabolism	1587	LC/MS Neg	1082	2400	172.098	1188-21-2	70912	64075	C02710	HMDB11756	0.8902	1.1098	0.8157	7.126	8.2185	9.3417	0.1432	0.1432	0.1432	0.1432	0.2209	0.1432
297	N-acetylmethionine	Amino Acid	Methionine, Cysteine, SAM and Taurine Metabolism	1589	LC/MS Neg	1083	1787	190.054	65-82-7	448580	395338	C02712	HMDB11745	1.0734	1.4549	1	2.5414	3.4058	3.2481	0.0455	0.0488	0.0664	0.0201	0.0318	0.0201
302	N-acetylmethionine sulfoxide	Amino Acid	Methionine, Cysteine, SAM and Taurine Metabolism	45428	LC/MS Pos Early	100005463	944	208.064		193368	167798			0.4769	0.6647	0.3879	1.6303	1.4332	1.3353	0.3879	0.3879	0.3879	0.3879	0.3879	0.3879
973	N-acetylmuramate	Carbohydrate	Aminosugar Metabolism	18354	LC/MS Neg	100000283	860	292.104	10597-89-4	5462244	74681	C02713	HMDB60493	1.2361	1.1346	0.8654	3.3897	2.9674	2.7355	1.1711	0.8595	0.8432	0.6333	0.8191	0.6385
970	N-acetylneuraminate	Carbohydrate	Aminosugar Metabolism	32377	LC/MS Pos Early	1162	660	310.113	131-48-6	439197	10292217	C00270	HMDB00230	0.4961	0.5291	0.496	1.0096	1.2092	1.1646	0.8869	0.955	0.9904	1.4398	1.3115	1.0982
102	N-acetylphenylalanine	Amino Acid	Phenylalanine and Tyrosine Metabolism	33950	LC/MS Neg	100001256	2597	206.082	2018-61-3	74839	67404	C03519	HMDB00512	1.9463	2.1811	1.4346	7.1624	7.3526	8.8715	0.3303	0.3541	0.2968	0.4781	0.5654	0.4647
344	N-acetylproline	Amino Acid	Urea cycle; Arginine and Proline Metabolism	34387	LC/MS Neg	100001334	1230	156.067	1074-79-9	322640	285677			0.9286	0.9286	0.9286	0.9286	1	1.0807	0.9286	0.9286	0.9286	0.9286	0.9286	0.9286
376	N-acetylputrescine	Amino Acid	Polyamine Metabolism	37496	LC/MS Pos Early	192	2230	131.118	18233-70-0	122356	109095	C02714	HMDB02064	0.6597	0.4813	0.4583	1.2868	1.3619	1.1557	0.8443	0.8195	0.746	2.3733	1.7847	1.9771
10	N-acetylserine	Amino Acid	Glycine, Serine and Threonine Metabolism	37076	LC/MS Pos Early	100001851	811	148.06	97-14-3	65249	58744		HMDB02931	0.8011	1.2207	1.1499	0.8999	0.948	1.052	0.0357	0.0238	0.0519	2.9323	6.1901	3.2682
15	N-acetylthreonine	Amino Acid	Glycine, Serine and Threonine Metabolism	33939	LC/MS Polar	100001274	1700	160.062	17093-74-2	152204	3841173			0.3433	0.6027	0.4155	1.4463	1.3973	1.5418	0.3534	0.3932	0.3583	4.5512	4.5219	3.6556
197	N-acetyltryptophan	Amino Acid	Tryptophan Metabolism	33959	LC/MS Neg	100001254	2630	245.093	1218-34-4	700653	610602	C03137	HMDB13713	1.7832	2.1924	1.3911	7.4514	7.5272	9.9165	0.4983	0.5154	0.3571	0.4936	0.6089	0.4458
115	N-acetyltyrosine	Amino Acid	Phenylalanine and Tyrosine Metabolism	32390	LC/MS Neg	100001104	1680	222.077	537-55-3	68310	61606		HMDB00866	0.8636	0.8636	0.8636	0.8636	1	1.0041	0.8636	0.8636	0.8636	0.8636	0.8636	0.8636
282	N-acetylvaline	Amino Acid	Leucine, Isoleucine and Valine Metabolism	1591	LC/MS Neg	1084	1704	158.082	96-81-1	66789	60154		HMDB11757	0.8379	0.9899	0.6512	2.0735	2.5748	2.4447	1.0101	0.7498	0.783	1.261	1.1203	0.582
348	N-alpha-acetylornithine	Amino Acid	Urea cycle; Arginine and Proline Metabolism	32984	LC/MS Pos Early	100000285	2000	175.108	6205-08-09	439232	388369	C00437	HMDB03357	0.166	0.1988	0.2142	1.7858	2.43	2.1699	0.166	0.166	0.166	0.166	0.166	0.166
2615	N-carbamoylaspartate	Nucleotide	Pyrimidine Metabolism, Orotate containing	1594	LC/MS Polar	1108	3800	175.036	923-37-5	93072	4573859	C00438	HMDB00828	3.6377	5.72	5.0263	0.1871	0.1871	0.1871	1	0.6426	0.3562	0.1871	0.1871	0.1871
346	N-delta-acetylornithine	Amino Acid	Urea cycle; Arginine and Proline Metabolism	43249	LC/MS Pos Early	100004523	1877	175.108		9920500	8096135			0.5317	0.4503	0.5143	1.4683	1.9562	1.5853	0.4503	0.4503	0.4503	0.4503	0.4503	0.4503
298	N-formylmethionine	Amino Acid	Methionine, Cysteine, SAM and Taurine Metabolism	2829	LC/MS Neg	194	1543.8	176.039	4289-98-9	439750	388809	C03145	HMDB01015	1.3499	1.6813	1.4229	2.0914	2.5516	2.5973	0.4015	0.3661	0.3634	0.6501	0.4482	0.4832
191	N-formylphenylalanine	Amino Acid	Phenylalanine and Tyrosine Metabolism	48433	LC/MS Neg	100006056	2336	192.067	13200-85-6	759256	663938			1.3761	0.3518	0.8879	13.7977	16.4917	18.9946	0.601	0.3518	1.0678	1	0.404	0.6371
1235	N-palmitoyl glycine	Lipid	Fatty Acid Metabolism(Acyl Glycine)	42092	LC/MS Neg	100003686	5580	312.254	2441-41-0	151008	133100			5.1969	4.4399	2.8013	1.3516	1.3059	1.0449	0.9551	0.2737	0.8496	0.2058	0.3706	0.458
2603	N1-methylguanosine	Nucleotide	Purine Metabolism, Guanine containing	31609	LC/MS Neg	100001122	1915	296.1	2140-65-0	96373	86996		HMDB01563	1.5302	0.9346	0.9424	2.0747	2.8159	2.9178	0.8808	1.0576	0.8721	1.1663	0.427	0.4996
2604	N2-methylguanosine	Nucleotide	Purine Metabolism, Guanine containing	35133	LC/MS Neg	100001467	1988	296.1	2140-77-4	3035422	2299669		HMDB05862	0.9293	1.2349	0.9872	0.5353	0.8508	0.6181	1.3635	1.4174	0.6957	1.2512	1.0128	1.2309
2659	N4-acetylcytidine	Nucleotide	Pyrimidine Metabolism, Cytidine containing	35130	LC/MS Pos Early	100001413	1681	286.103	3768-18-1	107461	96702		HMDB05923	1.3599	1.7792	1.4084	1.0597	1.8937	1.4747	0.8138	0.9403	0.8096	0.8702	0.764	0.7439
79	N6,N6,N6-trimethyllysine	Amino Acid	Lysine Metabolism	1498	LC/MS Pos Early	189	2825	189.16	23284-33-5	440120	140379	C03793	HMDB01325	0.1174	0.0944	0.1543	1.8457	2.3319	2.0404	0.0944	0.0944	0.0944	0.0944	0.0944	0.0944
2571	N6,N6-dimethyladenosine	Nucleotide	Purine Metabolism, Adenine containing	42081	LC/MS Pos Early	100003867	2415	296.135	2620-62-4	348206	309033			1.3084	1.4214	1.6215	1.1828	1.3087	1.2806	0.8172	0.6785	0.7016	0.7969	0.6227	0.4925
77	N6-acetyllysine	Amino Acid	Lysine Metabolism	36752	LC/MS Neg	100001734	1059	187.109	692-04-6	92832	83801	C02727	HMDB00206	1	0.7602	0.8339	2.2393	3.7903	2.9052	0.9358	0.7602	0.7602	0.7602	0.7602	0.7602
2579	N6-carbamoylthreonyladenosine	Nucleotide	Purine Metabolism, Adenine containing	35157	LC/MS Pos Early	100001415	2008	413.142	24719-82-2	161466	141829		HMDB41623	1.633	1.699	1.4613	1.9511	2.5171	2.2894	0.4525	0.5387	0.3625	0.5009	0.4459	0.3803
985	N6-carboxymethyllysine	Carbohydrate	Advanced Glycation End-product	36713	LC/MS Pos Early	100001768	2592	205.118	5746-04-03		11217184			0.8757	1	0.7827	3.4857	3.8833	3.3945	0.0877	0.0877	0.0877	0.0877	0.0877	0.0877
2570	N6-methyladenosine	Nucleotide	Purine Metabolism, Adenine containing	37114	LC/MS Pos Early	213	2264	282.12	1867-73-8	102175	92307		HMDB04044	1.2592	1.3869	1.2443	1.3636	1.7466	1.8787	0.7244	0.7557	0.7103	0.6756	0.5733	0.5573
2588	N6-succinyladenosine	Nucleotide	Purine Metabolism, Adenine containing	48130	LC/MS Neg	100001664	980	382.1	4542-23-8				HMDB00912	1.3515	2.3593	2.3926	1.6488	1	1.1219	0.5604	0.6777	0.3758	0.1402	0.1486	0.1402
2681	nicotinamide	Cofactors and Vitamins	Nicotinate and Nicotinamide Metabolism	594	LC/MS Pos Early	432	1942	123.055	98-92-0	936	911	C00153	HMDB01406	0.7398	0.6287	0.6344	1.0373	0.8155	0.9605	1.0302	0.9698	1.2516	1.4364	1.6019	1.3896
2685	nicotinamide adenine dinucleotide (NAD+)	Cofactors and Vitamins	Nicotinate and Nicotinamide Metabolism	5278	LC/MS Neg	1310	1434	662.102	53-84-9	5893	5681	C00003	HMDB00902	0.8223	0.9473	0.7613	1.151	1.3646	1.174	0.6406	0.6831	0.9118	1.6884	1.0527	1.1796
2686	nicotinamide adenine dinucleotide reduced (NADH)	Cofactors and Vitamins	Nicotinate and Nicotinamide Metabolism	31475	LC/MS Polar	428	3375.3	664.117	58-68-4;606-68-8	439153	388299	C00004	HMDB01487	0.7287	0.7287	0.7287	0.7287	0.7287	0.7287	0.7287	0.7287	0.7537	0.7287	1.2463	1.3694
2683	nicotinamide ribonucleotide (NMN)	Cofactors and Vitamins	Nicotinate and Nicotinamide Metabolism	22152	LC/MS Pos Early	1312	766	335.064	1094-61-7	14180	13553	C00455	HMDB00229	1.0323	1.3045	0.8111	1.304	1.0384	1.0927	1.197	0.9677	0.8377	0.7106	0.6857	0.5357
2684	nicotinamide riboside	Cofactors and Vitamins	Nicotinate and Nicotinamide Metabolism	33013	LC/MS Pos Early	100001310	2040	255.098	1341-23-7	439924		C03150	HMDB00855	0.7699	0.8833	0.7824	0.5422	0.5166	0.5	1.3018	1.5266	1.1167	2.2527	3.0786	3.7321
2678	nicotinate	Cofactors and Vitamins	Nicotinate and Nicotinamide Metabolism	1504	LC/MS Pos Early	567	1673	124.039	59-67-6	938	913	C00253	HMDB01488	1.0023	0.4398	0.9977	4.3722	7.108	4.1374	0.0876	0.409	0.2378	1.1529	0.7274	1.5289
2690	nicotinate adenine dinucleotide (NAAD+)	Cofactors and Vitamins	Nicotinate and Nicotinamide Metabolism	15725	LC/MS Neg	100000118	1200	663.086	6450-77-7;104809-30-5	25246170				1.4812	2.0626	1.4092	1.4302	1.3393	1.1863	0.6137	0.4208	0.5924	0.8137	0.6571	0.5693
2679	nicotinate ribonucleoside	Cofactors and Vitamins	Nicotinate and Nicotinamide Metabolism	33471	LC/MS Pos Early	100001316	1536	256.082	2625-49-2	161234	141635	C05841	HMDB06809	1.0632	1.0941	0.7806	0.275	0.2544	0.222	0.9368	1.0841	0.8951	2.1879	2.2042	1.3562
2680	nicotinic acid mononucleotide (NaMN)	Cofactors and Vitamins	Nicotinate and Nicotinamide Metabolism	32461	LC/MS Polar	100001058	4323.7	334.033	321-02-8	5288991	108821	C01185	HMDB01132	0.9538	0.9538	0.9538	0.9538	0.9538	0.9538	0.9538	0.9538	0.9947	1.5577	1.0053	0.9538
19	O-acetylhomoserine	Amino Acid	Glycine, Serine and Threonine Metabolism	31539	LC/MS Polar	100001129	1850	160.062	7540-67-2	439389	388506	C01077		0.1174	0.1661	0.0825	0.0037	0.0081	0.0076	2.541	2.1812	1.8339	5.755	4.7884	4.2459
11	O-acetylserine	Amino Acid	Glycine, Serine and Threonine Metabolism	15947	LC/MS Pos Early	100000286	1370	148.06	66638-22-0	99478	89874	C00979	HMDB03011	0.5204	1.1007	0.8831	1	0.5977	1.6869	0.0387	0.0387	0.0546	3.3232	4.4195	2.3245
23	O-methylthreonine	Amino Acid	Glycine, Serine and Threonine Metabolism	21059	LC/MS Pos Early	100000957	2075	134.081	4144-02-09	2724875	20074666			0.0277	0.0305	0.0208	0.0078	0.0086	0.0066	1.9695	2.1327	2.2002	15.9879	41.5506	15.9892
165	O-methyltyrosine	Amino Acid	Phenylalanine and Tyrosine Metabolism	37451	LC/MS Pos Early	100002078	2790	196.097	1080-06-4	76957	69406			1.5664	2.0899	1.8634	1.5343	1.708	1.8394	0.4657	0.3942	0.4132	0.2645	0.2111	0.2475
164	o-Tyrosine	Amino Acid	Phenylalanine and Tyrosine Metabolism	43392	LC/MS Pos Early	100004290	2772	182.081	2370-61-8	91482	82607			1	1.2126	0.7211	3.3702	3.2435	2.9154	0.1271	0.1378	0.1271	0.1955	0.1271	0.1271
1390	oleoyl ethanolamide	Lipid	Endocannabinoid	38102	LC/MS Neg	1137	6200	324.291	11-58-0;111-58-0	5283454	4446574		HMDB02088	2.388	2.1903	1.1341	0.7675	0.8659	0.7343	0.7343	0.7343	0.7343	0.7343	0.7343	0.7343
2617	orotate	Nucleotide	Pyrimidine Metabolism, Orotate containing	1505	LC/MS Polar	445	1638.1	155.01	50887-69-9	967	942	C00295	HMDB00226	6.3927	4.7302	6.1633	1.3085	1.1532	0.8468	0.1434	0.0873	0.0873	0.1789	0.1471	0.0873
2718	oxalate (ethanedioate)	Cofactors and Vitamins	Ascorbate and Aldarate Metabolism	20694	LC/MS Polar	100000841	3803	88.988	144-62-7	971	946	C00209	HMDB02329	0.9251	1.1303	1.8678	0.7474	0.6621	0.6815	0.8611	1.1567	1.044	0.956	1.1847	1.3673
131	p-cresol sulfate	Amino Acid	Phenylalanine and Tyrosine Metabolism	36103	LC/MS Neg	100001315	2890	187.007	3233-57-7	4615423	3806480	C01468	HMDB11635	0.991	0.991	0.991	1	1.4793	0.991	0.991	0.991	0.991	0.991	0.991	0.991
1027	palmitate (16:0)	Lipid	Long Chain Fatty Acid	1336	LC/MS Neg	424	5618	255.233	57-10-3	985	960	C00249	HMDB00220	1.2318	1.0538	0.7224	1.4303	0.9656	1.0029	1.0557	0.9971	1.0215	0.8126	0.8311	0.9256
1028	palmitoleate (16:1n7)	Lipid	Long Chain Fatty Acid	33447	LC/MS Neg	452	5475	253.217	373-49-9	445638	393216	C08362	HMDB03229	2.1233	2.3214	1.7184	1.552	1.0765	1.0761	0.8097	0.8736	0.8147	0.8401	0.9224	0.9239
1393	palmitoyl ethanolamide	Lipid	Endocannabinoid	38165	LC/MS Neg	1489	6100	298.275	544-31-0	4671	4509	C16512	HMDB02100	3.2849	3.1179	1.6895	1.1047	0.9948	0.8981	0.7187	0.5661	0.7097	0.7245	1.0052	1.0095
2706	pantothenate	Cofactors and Vitamins	Pantothenate and CoA Metabolism	1508	LC/MS Neg	1024	1498.7	218.103	137-08-6	6613	6361	C00864	HMDB00210	1.7706	2.6173	3.3836	32.0158	40.3308	38.4024	0.094	0.0884	0.083	0.1472	0.2294	0.1906
1026	pentadecanoate (15:0)	Lipid	Long Chain Fatty Acid	1361	LC/MS Neg	980	5521	241.217	1002-84-2;10002-84-2	13849	13249	C16537	HMDB00826	0.4176	0.5052	0.312	1.3975	0.4356	0.874	1.3823	1.5894	1.1242	1.1404	0.8758	1.3665
108	phenethylamine	Amino Acid	Phenylalanine and Tyrosine Metabolism	12142	LC/MS Pos Early	1207	3065	122.096	64-04-0	1001	13856352	C05332	HMDB02017	0.9783	0.9783	0.9783	1.4069	0.9783	1	0.9783	0.9783	0.9783	0.9783	0.9783	0.9783
109	phenylacetate	Amino Acid	Phenylalanine and Tyrosine Metabolism	15958	LC/MS Neg	100000011	2110.8	135.045	103-82-2	999	10181341	C07086	HMDB00209	1.1482	1.3217	1.1717	2.2405	2.5966	1.639	0.5346	0.7707	0.8518	0.3579	0.2714	0.1886
101	phenylalanine	Amino Acid	Phenylalanine and Tyrosine Metabolism	64	LC/MS Pos Early	460	2878	166.086	63-91-2	6140	5910	C00079	HMDB00159	1.1367	1.2829	1.1152	2.6165	2.7947	2.7912	0.6813	0.6718	0.6163	0.8848	0.7675	0.6614
642	phenylalanylalanine	Peptide	Dipeptide	41374	LC/MS Pos Early	100003589	2909	237.123	3918-87-4	6993123;5488196	4589716			1.2137	1.1259	0.7241	0.1033	0.1021	0.0876	1.5996	1.8902	1.9684	0.9032	1.012	0.988
646	phenylalanylglycine	Peptide	Dipeptide	41370	LC/MS Pos Early	100003588	2898	223.108	721-90-4	98207	88678			1.1184	1.3072	1.1552	0.2889	0.3494	0.2787	1.2619	1.4329	1.4818	0.8058	0.8816	0.8264
106	phenyllactate (PLA)	Amino Acid	Phenylalanine and Tyrosine Metabolism	22130	LC/MS Neg	100000774	2208	165.056	828-01-3	3848	3715	C05607	HMDB00779	0.7362	0.8261	0.7226	1.3002	1.1739	1.3678	0.7226	0.7226	0.7226	0.7226	0.7226	0.7226
105	phenylpyruvate	Amino Acid	Phenylalanine and Tyrosine Metabolism	566	LC/MS Polar	241	845	163.04	156-06-9	997	972	C00166	HMDB00205	1.4838	2.9582	3.1965	4.3777	3.056	2.6034	0.4304	0.5162	0.3857	0.4776	0.3006	0.3262
1012	phosphate	Energy	Oxidative Phosphorylation	42109	LC/MS Neg	461	608	96.9696	7664-38-2	1061	1032	C00009	HMDB01429	0.7167	0.8257	0.7488	0.7644	0.9102	0.7367	1.0898	1.1158	1.2311	1.2646	1.3442	1.2845
820	phosphoenolpyruvate (PEP)	Carbohydrate	Glycolysis, Gluconeogenesis, and Pyruvate Metabolism	597	LC/MS Neg	463	587.3	166.975	10526-80-4	1005	980	C00074	HMDB00263	0.6893	0.67	0.4923	0.1709	0.2362	0.212	1.3107	2.0219	1.7966	1.8487	1.628	1.649
1440	phosphoethanolamine	Lipid	Phospholipid Metabolism	1600	LC/MS Pos Early	1026	700	142.026	1071-23-4	1015	990	C00346	HMDB00224	0.4716	0.4635	0.7058	5.0259	3.0743	3.4204	1.6996	1.0201	1.113	0.9799	0.7366	0.9219
2708	phosphopantetheine	Cofactors and Vitamins	Pantothenate and CoA Metabolism	15504	LC/MS Neg	100000328	1596.9	357.089	NA	987	103123	C01134	HMDB01416	0.9801	1.066	0.9943	0.4329	0.3884	0.4777	1.1696	1.0057	0.6346	1.312	1.6679	1.206
17	phosphothreonine	Amino Acid	Glycine, Serine and Threonine Metabolism	37453	LC/MS Pos Early	100002076	605	200.032	27530-80-9	1016	991	C12147		0.4913	0.6588	0.4168	1.1509	1.2945	1.1857	0.8037	0.8491	0.8278	10.2665	10.0212	7.2694
3126	phytanate	Xenobiotics	Food Component/Plant	598	LC/MS Neg	466	5908	311.296	14721-66-5	26840	10140204	C01607	HMDB00417,HMDB00801,HMDB00553	3.7847	3.4391	2.1522	1.4927	1.0035	1	0.7513	0.4053	0.7355	0.5478	0.9179	0.4053
1727	phytosphingosine	Lipid	Sphingolipid Metabolism	1510	LC/MS Pos Late	469	1367	318.3	554-62-1	122121	21238683	C12144	HMDB04610	1.6184	1.5422	1.3773	3.408	3.9367	3.4813	0.3639	0.3733	0.4096	0.5498	0.6227	0.5902
1150	pimelate (heptanedioate)	Lipid	Fatty Acid, Dicarboxylate	15704	LC/MS Polar	100000101	2745	159.066	111-16-0	385	376	C02656	HMDB00857	0.9484	0.9484	0.9484	1.2027	0.9484	1	0.9484	0.9484	0.9484	0.9484	0.9484	0.9484
93	pipecolate	Amino Acid	Lysine Metabolism	1444	LC/MS Pos Early	1025	2200	130.086	4043-87-2	849	826	C00408	HMDB00070	1.349	1.27	0.8859	3.984	4.1141	3.9208	0.6247	0.4773	0.6718	1.1099	0.8901	0.4092
334	proline	Amino Acid	Urea cycle; Arginine and Proline Metabolism	1898	LC/MS Pos Early	480	1603	116.071	147-85-3	145742	128566	C00148	HMDB00162	1.174	0.9156	1.0254	3.6782	4.8761	3.7691	0.5333	0.4411	0.4657	0.9926	1.0074	0.7069
663	prolylglycine	Peptide	Dipeptide	40703	LC/MS Pos Early	100003674	2136	173.092	2578-57-6	7408076;6426709	4932143			1	1.2604	1.5727	1.6515	1.9023	1.8438	0.6911	0.5667	0.7133	0.2351	0.2351	0.2904
1225	propionyl CoA	Lipid	Fatty Acid Metabolism (also BCAA Metabolism)	46323	LC/MS Neg	100000355	2009	410.563	108321-21-7	92753	83731	C00100	HMDB01275	0.8709	1	1.2063	0.8709	0.8709	0.8709	0.8709	0.8709	0.8709	0.8709	0.8709	0.8709
2631	pseudouridine	Nucleotide	Pyrimidine Metabolism, Uracil containing	33442	LC/MS Neg	821	1100	243.062	1445-07-4	15047	21403010	C02067	HMDB00767	1.4363	1.5025	1.3071	1.7434	2.4828	2.8435	0.6929	0.6017	0.5539	0.423	0.4587	0.4179
2745	pterin	Cofactors and Vitamins	Pterin Metabolism	43023	LC/MS Pos Early	100004216	1805	164.057	22363-60-4	73000	65806	C00715	HMDB00802	1.6103	0.4504	1.3661	0.1639	0.9503	0.1789	3.4631	0.6572	3.6958	1.0497	2.4866	0.7695
2782	pyridoxal	Cofactors and Vitamins	Vitamin B6 Metabolism	1651	LC/MS Pos Early	491	2343	168.066	65-22-5	1050	1021	C00250	HMDB01545	1.4551	1.6173	1.224	1.1138	1.1695	1.3286	0.713	0.7186	0.7609	0.8862	0.713	0.6986
2781	pyridoxal phosphate	Cofactors and Vitamins	Vitamin B6 Metabolism	5331	LC/MS Pos Early	492	1367	248.032	41468-25-1	1051	1022	C00018	HMDB01491	0.6176	0.5711	0.5202	0.667	0.9837	0.9246	1.2159	1.0163	1.1403	2.8594	2.7304	2.5394
2779	pyridoxamine	Cofactors and Vitamins	Vitamin B6 Metabolism	2150	LC/MS Pos Early	568	2975	169.097	58052-48-5	1052	1023	C00534	HMDB01431	0.9329	1.0873	0.8929	1.7261	1.7619	1.6969	0.9806	1.0194	1.0954	0.6727	0.6289	0.5133
2780	pyridoxamine phosphate	Cofactors and Vitamins	Vitamin B6 Metabolism	3138	LC/MS Pos Early	493	1932	249.063	529-96-4	1053	1024	C00647	HMDB01555	0.5142	0.4635	0.4661	1.1066	1.5437	1.1994	0.7472	0.6904	0.8934	1.2583	1.3955	1.1156
2783	pyridoxate	Cofactors and Vitamins	Vitamin B6 Metabolism	31555	LC/MS Neg	100001121	2185	182.046	82-82-6	6723	6467	C00847	HMDB00017	0.6389	0.453	0.3288	1	1.2408	1.6123	0.1917	0.1917	1.6542	2.1669	0.7537	2.1121
2778	pyridoxine (Vitamin B6)	Cofactors and Vitamins	Vitamin B6 Metabolism	608	LC/MS Pos Early	936	2442	170.081	58-56-0	1054	1025	C00314	HMDB02075	1.3369	1.4929	1.135	3.8764	4.181	3.7834	0.8386	0.7032	0.665	0.8486	0.865	0.6887
50	pyroglutamine*	Amino Acid	Glutamate Metabolism	46225	LC/MS Pos Early	100001540	1900	129.066	2353-44-8	134508	118562			0.3985	0.4564	0.426	1.5436	1.9182	1.7386	0.3985	0.3985	0.3985	0.3985	0.3985	0.3985
3213	pyrraline	Xenobiotics	Food Component/Plant	48428	LC/MS Pos Early	100001767	2750	255.134	74509-14-1		19980286			0.8989	0.8989	0.8989	1.3092	0.8989	1	0.8989	0.8989	0.8989	0.8989	0.8989	0.8989
821	pyruvate	Carbohydrate	Glycolysis, Gluconeogenesis, and Pyruvate Metabolism	42582	LC/MS Neg	823	732.4	87.0088	127-17-3	1060	96901	C00022	HMDB00243	0.834	0.8037	0.6045	0.2848	0.3997	0.3077	1.166	1.9411	1.702	2.395	1.7659	1.5605
841	ribitol	Carbohydrate	Pentose Metabolism	15772	LC/MS Polar	100000406	1789.6	151.061	488-81-3	6912	10254628	C00474	HMDB00508	0.7651	1.0499	0.8893	1.1961	1.1979	1	0.6106	1.2704	1.3741	0.502	0.2954	0.2954
2703	riboflavin (Vitamin B2)	Cofactors and Vitamins	Riboflavin Metabolism	1827	LC/MS Pos Early	500	2292	377.146	83-88-5	493570	431981	C00255	HMDB00244	1.1732	1.2334	1.0657	0.9656	1.0392	1.0034	0.8996	0.9966	1.0184	0.8285	0.9458	0.8982
842	ribonate	Carbohydrate	Pentose Metabolism	27731	LC/MS Polar	100001007	2425	165.04	5336-08-03	5460677	4574162	C01685	HMDB00867	0.6104	0.6415	0.5205	0.471	0.6147	0.6277	3.017	3.4555	2.9241	2.2032	1.6844	1.3585
840	ribose	Carbohydrate	Pentose Metabolism	1471	LC/MS Polar	914	1508.2	195.051	50-69-1	5779	4470639	C00121	HMDB00283	0.7611	0.6959	0.554	0.377	0.3829	0.3708	1.331	1.4945	1.4998	1.3109	1.2389	1.318
831	ribose 1-phosphate	Carbohydrate	Pentose Phosphate Pathway	1763	LC/MS Polar	219	4025	229.012	50-99-7;58459-37-3	439236	388373	C00620	HMDB01489	0.2846	0.223	0.1706	0.3123	0.515	0.3584	1.485	2.2536	2.3335	1.9952	2.0179	2.0382
864	ribulose/xylulose	Carbohydrate	Pentose Metabolism	48340	LC/MS Polar	100006122	1400	149.046						0.6866	0.6762	0.4872	0.2318	0.2464	0.1853	1.3134	1.3483	1.7553	2.0296	1.744	1.7064
304	S-adenosylhomocysteine (SAH)	Amino Acid	Methionine, Cysteine, SAM and Taurine Metabolism	42382	LC/MS Neg	197	1832.4	383.114	979-92-0	439155	16788012	C00021	HMDB00939	0.2667	0.3308	0.2562	0.2463	0.2307	0.2463	3.119	3.2174	3.0793	2.2822	1.6692	1.9897
303	S-adenosylmethionine (SAM)	Amino Acid	Methionine, Cysteine, SAM and Taurine Metabolism	15915	LC/MS Pos Early	1263	3002	399.145	24346-00-7;86867-01-8;86867-0108	34755		C00019	HMDB01185	1.2748	1.121	1.2607	5.2412	8.8104	6.961	0.6398	0.879	0.7423	0.7403	0.1212	0.343
4	sarcosine (N-Methylglycine)	Amino Acid	Glycine, Serine and Threonine Metabolism	1516	LC/MS Pos Early	1023	1280	90.055	107-97-1	1088	1057	C00213	HMDB00271	0.7298	0.7298	0.7298	1.2702	0.7298	0.7298	0.7298	0.7298	0.7298	0.7298	0.7298	0.7298
833	sedoheptulose-7-phosphate	Carbohydrate	Pentose Phosphate Pathway	35649	LC/MS Neg	100001628	599.6	289.033	2646-35-7	616	596	C05382	HMDB01068	1.1019	1.4711	1.447	0.4343	0.5862	0.5668	0.9164	1.0549	1.1503	1.1141	0.9451	0.9047
9	serine	Amino Acid	Glycine, Serine and Threonine Metabolism	1648	LC/MS Pos Early	503	1239	106.05	56-45-1	5951	5736	C00065	HMDB00187	0.7684	0.9083	0.7472	1.0917	1.3465	1.367	0.6556	0.8043	0.6634	1.2961	1.3574	1.1269
372	spermidine	Amino Acid	Polyamine Metabolism	485	LC/MS Pos Early	50	3355	146.165	124-20-9	1102	1071	C00315	HMDB01257	0.4803	0.555	0.4385	0.1938	0.3395	0.2659	1.445	2.769	2.0322	2.3935	1.7671	1.973
1726	sphinganine	Lipid	Sphingolipid Metabolism	17769	LC/MS Pos Late	313	1413	302.305	3102-56-5	3126	3014	C00836	HMDB00269	1.089	1.1094	0.9801	1.5589	1.8087	1.6015	0.7016	0.8024	0.8165	0.8928	1.0199	0.9299
1735	sphingosine	Lipid	Sphingolipid Metabolism	17747	LC/MS Pos Late	297	1393	300.29	123-78-4	5353955	4510275	C00319	HMDB00252	0.8495	0.8314	0.8759	1.7455	1.7515	1.7773	0.7564	0.7179	0.8452	1.2502	1.2044	1.1241
1032	stearate (18:0)	Lipid	Long Chain Fatty Acid	1358	LC/MS Neg	439	5872	283.264	57-11-4	5281	5091	C01530	HMDB00827	1.0706	1.0031	0.6758	0.6947	0.6473	0.6163	0.998	1.0002	0.9998	1.0904	1.0747	1.1935
1394	stearoyl ethanolamide	Lipid	Endocannabinoid	38625	LC/MS Pos Late	100002254	1787	328.321	111-57-9	27902	25958		HMDB13078	2.0776	2.6139	1.8549	0.809	1.1755	1	0.5137	0.1553	0.3136	0.1553	0.1553	0.1553
997	succinate	Energy	TCA Cycle	1437	LC/MS Polar	252	3149	117.019	110-15-6	1110	1078	C00042	HMDB00254	0.9594	1.1024	0.8921	1.4177	1.3832	1.3548	0.8612	0.9486	0.8697	1.1539	0.981	1.019
3658	succinimide	Xenobiotics	Chemical	41888	LC/MS Polar	100003696	2155	116.035	123-56-8	11439	10955	C07273		1.0186	1.5707	1.5455	2.4574	2.331	2.4557	0.5306	0.4221	0.4627	0.9814	0.845	0.8905
323	taurine	Amino Acid	Methionine, Cysteine, SAM and Taurine Metabolism	2125	LC/MS Polar	512	2120	124.007	107-35-7	1123	1091	C00245	HMDB00251	0.4438	0.3877	0.4315	1.5562	2.0166	1.7768	0.3877	0.3877	0.3877	0.3877	0.3877	0.3877
2767	thiamin (Vitamin B1)	Cofactors and Vitamins	Thiamine Metabolism	5341	LC/MS Pos Early	873	3050	265.112	59-43-8	1130		C00378	HMDB00235	1	1.0694	0.9937	1.3045	1.518	1.5061	0.2771	0.3042	0.227	0.227	0.227	0.227
2769	thiamin diphosphate	Cofactors and Vitamins	Thiamine Metabolism	35670	LC/MS Neg	522	1195.1	423.03	154-87-0	1132	8715	C00068	HMDB01372	1.3115	1.4507	1.5481	3.8209	4.2372	4.3011	0.5437	0.6885	0.6863	0.1813	0.1836	0.1304
2768	thiamin monophosphate	Cofactors and Vitamins	Thiamine Metabolism	15798	LC/MS Neg	523	1448	343.064	532-40-1	3382778	2627905	C01081	HMDB02666	1.5155	1.6091	1.1782	1.7135	2.2191	1.8309	0.5863	0.598	0.8218	0.1117	0.1023	0.1367
2716	threonate	Cofactors and Vitamins	Ascorbate and Aldarate Metabolism	27738	LC/MS Polar	100001022	2384	135.03	70753-61-6	151152	133224	C01620	HMDB00943	0.6203	0.757	0.6477	2.1863	2.8989	2.5855	1	0.3428	0.3428	1.212	0.8009	1.0176
14	threonine	Amino Acid	Glycine, Serine and Threonine Metabolism	1284	LC/MS Pos Early	564	1514	120.066	72-19-5	6288	6051	C00188	HMDB00167	0.4957	0.5477	0.4717	1.5417	1.6313	1.5027	0.4998	0.4832	0.5408	1.825	1.8009	1.4523
703	threonylphenylalanine	Peptide	Dipeptide	31530	LC/MS Pos Early	100001125	3077	267.134	16875-27-7	4099799;4099798	3313819			1.2734	1.4081	1	0.1912	0.1753	0.1753	1.5615	1.4397	1.6619	0.7678	0.8668	0.8432
2671	thymidine	Nucleotide	Pyrimidine Metabolism, Thymine containing	2183	LC/MS Pos Early	872	1400	243.098	50-89-5	5789	5585	C00214	HMDB00273	0.9402	0.5916	0.5932	5.0527	6.1697	8.9907	1.0598	1.2627	1.2711	0.6134	0.4125	0.3133
2667	thymidine 5'-monophosphate	Nucleotide	Pyrimidine Metabolism, Thymine containing	12023	LC/MS Polar	1248	3560	321.049	33430-62-5	9700	10239189	C00364	HMDB01227	0.6956	0.8251	0.7114	1.0573	1.5289	1.6194	1.0741	1.4182	1.1746	0.9427	0.8297	0.7115
2672	thymine	Nucleotide	Pyrimidine Metabolism, Thymine containing	604	LC/MS Neg	882	1654	125.036	65-71-4	1135	1103	C00178	HMDB00262	0.8244	0.832	0.7924	2.5536	2.9979	3.0742	1.0379	1.006	1.2356	0.994	0.7345	0.7903
352	trans-4-hydroxyproline	Amino Acid	Urea cycle; Arginine and Proline Metabolism	32306	LC/MS Pos Early	1001	1064	132.066	51-35-4	5810	5605	C01157	HMDB00725	1.1189	1.4891	0.8811	6.8547	5.948	6.5812	0.4932	0.2704	0.6827	0.2627	0.2627	0.2627
62	trans-urocanate	Amino Acid	Histidine Metabolism	607	LC/MS Pos Early	537	2285	139.05	104-98-3	736715	643824	C00785	HMDB00301	0.4474	0.8695	0.4041	2.7221	2.8385	2.783	1.1571	1.0444	0.9556	1.1509	0.5153	0.7979
2698	trigonelline (N'-methylnicotinate)	Cofactors and Vitamins	Nicotinate and Nicotinamide Metabolism	32401	LC/MS Pos Early	100001092	1388	138.055	535-83-1	5570	5369	C01004	HMDB00875	0.4505	0.5029	0.3774	1.4971	1.6469	1.7944	0.3774	0.3774	0.3774	0.3774	0.3774	0.3774
199	tryptamine	Amino Acid	Tryptophan Metabolism	6104	LC/MS Pos Early	1095	3062	161.107	61-54-1	1150	1118	C00398	HMDB00303	1.0456	1.8528	2.0905	1.3991	0.9544	1.0769	0.1453	0.1429	0.1665	0.2268	0.1429	0.1429
196	tryptophan	Amino Acid	Tryptophan Metabolism	54	LC/MS Pos Early	565	2986	205.097	73-22-3	6305	6066	C00078	HMDB00929	1.5442	1.6243	1.479	5.3557	6.1152	5.5868	0.4869	0.4812	0.4946	0.521	0.5157	0.4608
712	tryptophylglycine	Peptide	Dipeptide	43028	LC/MS Pos Early	100003609	2930	262.119	7360-09-0	263471	231453			1.2779	1.0381	0.7213	0.7213	0.7213	0.7213	1.09	0.9915	1.2344	0.9861	0.7636	1
114	tyrosine	Amino Acid	Phenylalanine and Tyrosine Metabolism	1299	LC/MS Pos Early	815	2430	182.081	60-18-4	6057	5833	C00082	HMDB00158	1.3256	1.3388	1.3297	2.5095	2.5241	2.661	0.6744	0.5314	0.5031	0.6616	0.6107	0.5748
3179	tyrosol	Xenobiotics	Food Component/Plant	41515	LC/MS Neg	100003493	2716	137.061	501-94-0	10393	9964	C06044	HMDB04284	0.6256	0.6256	0.6256	0.6256	0.6256	0.6256	1	0.6256	1.3995	0.6256	0.6256	0.6256
727	tyrosylglycine	Peptide	Dipeptide	41375	LC/MS Pos Early	100003598	2439	239.103	673-05-5	259323	227627			1.1828	1.3382	1	0.5002	0.1809	0.1809	1.2163	1.3067	1.282	0.5132	0.658	0.6595
941	UDP-galactose	Carbohydrate	Nucleotide Sugar	15860	LC/MS Polar	100000298	4000	565.048	2956-16-3;91183-98-1;137868-52-1	18068	17069	C00052	HMDB00302	0.4814	1.496	1.5736	0.3477	0.498	0.6659	0.8444	1.0009	0.9991	1.5231	1.9256	1.4562
937	UDP-glucose	Carbohydrate	Nucleotide Sugar	32344	LC/MS Polar	1096	3950	565.048	117756-22-6	8629	8308	C00029	HMDB00286	0.903	1.4208	2.6845	0.3473	0.6021	0.5925	0.8939	0.8817	1.097	1.178	1.6345	1.2882
942	UDP-glucuronate	Carbohydrate	Nucleotide Sugar	2763	LC/MS Neg	1097	588	579.027	28053-08-9;63700-19-6	17473	16522	C00167	HMDB00935	1.2338	1.3173	1.2271	0.4219	0.5341	0.5554	0.9402	1.3983	1.2917	0.9458	0.9419	1.0542
946	UDP-N-acetylglucosamine	Carbohydrate	Nucleotide Sugar	35162	LC/MS Polar	1249	3708.7	606.074	91183-98-1	445675	17215931	C00043	HMDB00290	0.9354	2.4974	2.4785	2.7623	3.122	4.3423	0.7856	0.9524	1.0476	0.4547	0.8616	0.4476
2630	uracil	Nucleotide	Pyrimidine Metabolism, Uracil containing	605	LC/MS Pos Early	825	827	113.035	66-22-8	1174	1141	C00106	HMDB00300	0.8931	0.8518	0.8958	1.7387	2.0699	1.9325	1.0575	0.8105	0.8976	1.2521	1.104	0.9425
2629	uridine	Nucleotide	Pyrimidine Metabolism, Uracil containing	606	LC/MS Pos Early	535	1100	245.077	58-96-8	6029	5807	C00299	HMDB00296	0.6409	0.5243	0.4131	1.3995	1.4968	1.5205	0.9451	1.0568	1.0448	1.2113	0.9552	0.9529
2649	uridine 2'-monophosphate (2'-UMP)*	Nucleotide	Pyrimidine Metabolism, Uracil containing	52444	LC/MS Neg	100008975	824	323.029						0.56	1	2.2891	0.2736	1.2673	0.2736	0.2736	0.2736	0.2736	0.2736	0.2736	0.2736
2626	uridine 3'-monophosphate (3'-UMP)	Nucleotide	Pyrimidine Metabolism, Uracil containing	39764	LC/MS Polar	106	3800	323.029	35170-0-7;35170-03-7	101543	91753	C01368		0.537	0.6732	0.6961	1.3039	1.5817	2.0467	0.537	0.537	0.537	0.537	0.537	0.537
2623	uridine 5'-diphosphate (UDP)	Nucleotide	Pyrimidine Metabolism, Uracil containing	5345	LC/MS Neg	870	599.5	402.995	21931-53-3	6031	5809	C00015	HMDB00295	1.6278	2.381	2.2634	1.1823	1.1015	1.9182	0.7339	0.8985	0.8488	0.7611	0.8558	0.7668
2624	uridine 5'-monophosphate (UMP)	Nucleotide	Pyrimidine Metabolism, Uracil containing	2856	LC/MS Polar	869	4150	323.029	3387-36-8	6030	1399139	C00105	HMDB00288	1.9963	1.8799	1.7698	0.7169	1.1133	0.8441	0.9145	1.0629	1.0676	0.8806	0.9371	0.7855
2622	uridine 5'-triphosphate (UTP)	Nucleotide	Pyrimidine Metabolism, Uracil containing	33448	LC/MS Neg	871	572	482.961	19817-92-6	6133	5903	C00075	HMDB00285	0.5435	1.3003	0.9797	0.3157	1.5616	1.2822	0.634	0.3157	0.3157	0.3157	1.3793	1
2628	uridine-2',3'-cyclic monophosphate	Nucleotide	Pyrimidine Metabolism, Uracil containing	37137	LC/MS Neg	75	1090	305.018	40632-52-8	439715	3824355	C02355	HMDB11640	0.8344	1	1.4378	0.8344	0.8344	0.8344	0.8344	0.8344	0.8344	0.8344	0.8344	0.8344
281	valine	Amino Acid	Leucine, Isoleucine and Valine Metabolism	1649	LC/MS Pos Early	566	2479	118.086	72-18-4	6287	6050	C00183	HMDB00883	1.0181	1.1023	0.9819	2.9544	3.2946	3.1276	0.611	0.508	0.4558	1.0764	0.9365	0.7262
741	valylglutamine	Peptide	Dipeptide	42079	LC/MS Pos Early	100003640	2295	246.145	42854-54-6	5253209	4419671			1.4379	1.8708	2.0542	0.5412	0.6353	0.5165	1.0066	1.514	1.5632	0.7921	0.9682	0.9934
742	valylglycine	Peptide	Dipeptide	40475	LC/MS Pos Early	100003641	2444	175.108	686-43-1	136487	120256			1.2538	1.7451	1.8502	0.8102	0.7889	0.6958	1.1019	1.3275	1.3436	0.7397	0.8981	0.8978
745	valylleucine	Peptide	Dipeptide	39994	LC/MS Pos Early	100003210	3138	231.17	22906-55-4	352039	312586			1.4279	1.7904	1.7122	0.5479	0.5175	0.3698	1.2127	1.3334	1.2847	0.7873	0.7649	0.7751
2543	xanthine	Nucleotide	Purine Metabolism, (Hypo)Xanthine/Inosine containing	3147	LC/MS Polar	1004	2023	151.026	69-89-6	1188	1151	C00385	HMDB00292	0.7448	0.7935	0.7273	0.9574	1.0052	0.9317	1.0136	1.0632	1.0047	1.0072	0.9953	1.1322
2545	xanthosine	Nucleotide	Purine Metabolism, (Hypo)Xanthine/Inosine containing	15136	LC/MS Neg	100000299	1075.3	283.068	146-80-5	64959	58484	C01762	HMDB00299	1.3554	1.3961	1.3086	0.4963	0.3139	0.4886	2.538	2.191	2.5002	0.4354	0.5151	0.6914
2544	xanthosine 5'-monophosphate (xmp)	Nucleotide	Purine Metabolism, (Hypo)Xanthine/Inosine containing	12024	LC/MS Neg	1251	580	363.035	25899-70-1	73323	10463791	C00655	HMDB01554	1.1243	1.864	1.4247	0.7555	0.9417	1	0.7273	1.0454	0.9368	0.7273	0.7273	0.7273

## Sheet: OrigScale (media)
													SAMPLE_NAME	IFRE-00694	IFRE-00695	IFRE-00696	IFRE-00697	IFRE-00698	IFRE-00699	IFRE-00700	IFRE-00701	IFRE-00702	IFRE-00703	IFRE-00704	IFRE-00705	IFRE-00706	IFRE-00707
													SAMPLE_ID	2367631	2367632	2367633	2367634	2367635	2367636	2367637	2367638	2367639	2367640	2367641	2367642	2367643	2367644
													CLIENT_IDENTIFIER	4	5	6	10	11	12	16	17	18	22	23	24	25	26
													GENOTYPE	WT	WT	WT	WT	WT	WT	WT	WT	WT	WT	WT	WT	Blank	Blank
													GROUP_NUMBER	1	1	1	2	2	2	3	3	3	4	4	4	5	5
													OSMOLALITY	371	375	368	283	259	282	338	323	329	340	323	336	375	365
													TIME_POINT	2.5h	2.5h	2.5h	5h	5h	5h	6h	6h	6h	12h	12h	12h	Blank	Blank
													TREATMENT	Rich medium	Rich medium	Rich medium	Rich medium	Rich medium	Rich medium	Minimal medium	Minimal medium	Minimal medium	Minimal medium	Minimal medium	Minimal medium	Rich medium	Minimal medium
													TREATMENT2	RM	RM	RM	RM	RM	RM	MM	MM	MM	MM	MM	MM	RM	MM
PATHWAY_SORTORDER	BIOCHEMICAL	SUPER_PATHWAY	SUB_PATHWAY	COMP_ID	PLATFORM	CHEMICAL_ID	RI	MASS	CAS	PUBCHEM	CHEMSPIDER	KEGG	Group HMDB_ID	RM_2.5h	RM_2.5h	RM_2.5h	RM_5h	RM_5h	RM_5h	MM_6h	MM_6h	MM_6h	MM_12h	MM_12h	MM_12h	RM_Blank	MM_Blank
380	1-methylguanidine	Amino Acid	Guanidino and Acetamido Metabolism	48114	LC/MS Pos Early	100000715	2149	74.0713	22661-87-6	10111	28576	C02294	HMDB01522	12817098	12376587	12492813	10452189	10383969	10403935							13069232
68	1-methylhistamine	Amino Acid	Histidine Metabolism	43831	LC/MS Pos Early	100001204	3040	126.103	501-75-7	3614	3488	C05127	HMDB00898	999942	1251710	1115567	1107003	952670	994531							1052188
57	1-methylhistidine	Amino Acid	Histidine Metabolism	30460	LC/MS Pos Early	100001051	2755	170.092	332-80-9	92105	83153	C01152	HMDB00001	4505451	4770727	5154201	8317573	10458053	7285617							6315377
2584	2'-deoxyadenosine	Nucleotide	Purine Metabolism, Adenine containing	1553	LC/MS Pos Early	211	2252	252.109	16373-93-6	13730	13135	C00559	HMDB00101	35843992	36557056	42026568	64112320	49437592	51226872	60731			473983	548876	541494	3376250
2582	2'-deoxyadenosine 5'-monophosphate	Nucleotide	Purine Metabolism, Adenine containing	46333	LC/MS Pos Early	100000485	1284	332.075	653-63-4	12599	601	C00360	HMDB00905	2288278	2132728	2040602	270648	287518	222371							2389765
2665	2'-deoxycytidine	Nucleotide	Pyrimidine Metabolism, Cytidine containing	15949	LC/MS Pos Early	100000125	2193	228.098	951-77-9	13711	13117	C00881	HMDB00014	4119813	4100809	5291126	1383449	885441	1080438							700288
2663	2'-deoxycytidine 5'-monophosphate	Nucleotide	Pyrimidine Metabolism, Cytidine containing	533	LC/MS Pos Early	298	975	308.064	1032-65-1	13945	5414501	C00239	HMDB01202	1707236	1713637	1649468	941997	1040891	1085287							1440480
2613	2'-deoxyguanosine	Nucleotide	Purine Metabolism, Guanine containing	1411	LC/MS Pos Early	348	1890	268.104	961-07-9	187790	163230	C00330	HMDB00085	3533178	3701228	4578380	4778373	3994822	4427219							883923
2611	2'-deoxyguanosine 5'-monophosphate (dGMP)	Nucleotide	Purine Metabolism, Guanine containing	35662	LC/MS Pos Early	100001546	950	348.07	902-04-5	65059	625	C00362	HMDB01044	1183328	1262096	1317641	297807	304543								1232102
2643	2'-deoxyuridine	Nucleotide	Pyrimidine Metabolism, Uracil containing	52602	LC/MS Neg	536	1586	227.067	951-78-0	13712	13118	C00526	HMDB00012	339136	349607	381724	211863	146584	130257
2572	2'-O-methyladenosine	Nucleotide	Purine Metabolism, Adenine containing	42607	LC/MS Pos Early	100004047	2375	282.12	2140-79-6	102213	92344			2827469	2904443	3277933	8573831	7867141	8296881							956007
2960	2,3-dihydroxyisovalerate	Xenobiotics	Food Component/Plant	38276	LC/MS Polar	100002417	1050	133.051	1756-18-9	677	657	C04039	HMDB12141	2327192	2210634	2462354	86807096	83816168	95848824	12548720	11887317	11683492	42344344	38330104	39493072	959127
311	2-aminobutyrate	Amino Acid	Methionine, Cysteine, SAM and Taurine Metabolism	42374	LC/MS Pos Early	1128	2059	104.071	1492-24-6	439691	388757	C02261	HMDB00650	16169687	14453980	15441202	14774064	17177050	19244544	12139219	13115562	11797500	33156596	30040588	31360056	16852954	8701696
278	2-hydroxy-3-methylvalerate	Amino Acid	Leucine, Isoleucine and Valine Metabolism	36746	LC/MS Neg	100001541	1800	131.071	488-15-3	164623	144317		HMDB00317	1693880	1783283	1647677	2626760	2502305	2683817				151552	150267	147525	1438897
1146	2-hydroxyadipate	Lipid	Fatty Acid, Dicarboxylate	31934	LC/MS Polar	100001153	3000	161.046	18294-85-4	193530	167943	C02360	HMDB00321	913934	1024344	1021410	1249042	911295	897881							854479
330	2-hydroxybutyrate/2-hydroxyisobutyrate	Amino Acid	Methionine, Cysteine, SAM and Taurine Metabolism	52281	LC/MS Polar	100008928	1258	103.04						1119084	1247932	1307206	1083638	1239982	1295025	219618	243194	206227	1278474	1062266	1062366	1105381
1143	2-hydroxyglutarate	Lipid	Fatty Acid, Dicarboxylate	37253	LC/MS Pos Early	100002070	958	131.034	40951-21-1	43	42	C02630	HMDB00606	10883192	9207490	10653838	11705685	9854436	11311715				2123346	2502570	2418002	10252524
2966	2-isopropylmalate	Xenobiotics	Food Component/Plant	15667	LC/MS Polar	100000409	2605	175.061	3237-44-3	77	76	C02504	HMDB00402	2522102	2211620	2255940	2354629	1812275	1990729	8222672	7766437	8026037	25119708	19997404	23645532	2367586
3220	2-keto-3-deoxy-gluconate	Xenobiotics	Food Component/Plant	48141	LC/MS Polar	100005946	1900	177.04	17510-99-5	161227	141630		HMDB01353	4837576	4450283	4428645	12602801	11055927	12291207				3614267	4423742	4305426	4194097
1009	2-methylcitrate/homocitrate	Energy	TCA Cycle	52282	LC/MS Neg	100008929	575	205.035						2725358	2929841	2768882	1806360	1569376	1881777				112214	139467	88132	3039742
2874	2-piperidinone	Xenobiotics	Food Component/Plant	43400	LC/MS Pos Early	100004295	1675	100.076	675-20-7	12665	12144			19054892	18433014	14754335	8081943	8600760	10766495							11190634
3558	2-pyrrolidinone	Xenobiotics	Chemical	31675	LC/MS Pos Early	100001081	1262	86.06	616-45-5	12025	11530		HMDB02039	29781272	29226384	26584392	21838892	18683404	19743216							27803732
124	3-(4-hydroxyphenyl)lactate	Amino Acid	Phenylalanine and Tyrosine Metabolism	32197	LC/MS Neg	240	1379	181.051	6482-98-0	9378	9010	C03672	HMDB00755	862081	890512	939668	944496	970201	972729							893937
3244	3-deoxyoctulosonate	Xenobiotics	Bacterial/Fungal	43805	LC/MS Polar	100000095	2706.7	237.062	103404-70-2	4636210	3826376			84368	79171	105570	566028	611384	578243				717214	609572	600903
1767	3-hydroxy-3-methylglutarate	Lipid	Mevalonate Metabolism	531	LC/MS Polar	112	2700	161.046	503-49-1	1662	4573695	C03761	HMDB00355	59323332	59592736	58107896	51439344	43215048	45497352	530171	493602	506373	943211	822575	951088	61334596
1265	3-hydroxybutyrate (BHBA)	Lipid	Ketone Bodies	542	LC/MS Polar	254	1443.3	103.04	625-72-9	441	428	C01089	HMDB00357	2786055	2729998	2854579	1797461	1745977	1895253		58803		132851			2753664
1274	3-hydroxypropanoate	Lipid	Fatty Acid, Monohydroxy	1556	LC/MS Polar	115	1845	89.0244	503-66-2	68152	4573601	C01013	HMDB00700	3382124	3331633	3066165	2457190	2133586	2698329							4952702
284	3-methyl-2-oxobutyrate	Amino Acid	Leucine, Isoleucine and Valine Metabolism	44526	LC/MS Neg	100000936	1465	115.04	3715-29-5	49	48	C00141	HMDB00019	833297	1103688	1163437	5427746	4624661	5329778							910095
272	3-methyl-2-oxovalerate	Amino Acid	Leucine, Isoleucine and Valine Metabolism	15676	LC/MS Neg	100000036	2064.2	129.056	1460-34-0;51829-07-3	47	46	C00671	HMDB03736	2700881	2757582	2656083	10472314	10379652	11396859							1907491
819	3-phosphoglycerate	Carbohydrate	Glycolysis, Gluconeogenesis, and Pyruvate Metabolism	1414	LC/MS Pos Early	132	590	187	80731-10-8	724	10669764	C00597	HMDB00807	803793	664336	823001	1287115	1229018	1201390	770452	735353	430527	2192903	3024416	4345053	836868
2645	3-ureidopropionate	Nucleotide	Pyrimidine Metabolism, Uracil containing	3155	LC/MS Polar	1053	2230	131.046	462-88-4	111	109	C02642	HMDB00026	1487511	1511930	1403996	1045257	1032977	1055801							1535407
377	4-acetamidobutanoate	Amino Acid	Polyamine Metabolism	1558	LC/MS Polar	1113	1925	144.067	3025-96-5	18189	17180	C02946	HMDB03681	1023569	1045610	1058200	743820	605123	823907							998498
382	4-guanidinobutanoate	Amino Acid	Guanidino and Acetamido Metabolism	15681	LC/MS Pos Early	100000096	2320	146.092	463-003;463-00-3	500	486	C01035	HMDB03464	34770808	36889872	34324428	28572364	25479848	27951464							33076610
1267	4-hydroxybutyrate (GHB)	Lipid	Fatty Acid, Monohydroxy	34585	LC/MS Polar	100001507	1765	103.04	502-85-2	10413	9984	C00989	HMDB00710				455693	502657	659358							358148
110	4-hydroxyphenylacetate	Amino Acid	Phenylalanine and Tyrosine Metabolism	541	LC/MS Neg	144	1361.1	151.04	156-38-7	127	3881560	C00642	HMDB00020	1143414	562797	974622	3143744	2688059	3183299
123	4-hydroxyphenylpyruvate	Amino Acid	Phenylalanine and Tyrosine Metabolism	1669	LC/MS Neg	1141	1690.1	179.035	156-39-8	979	954	C01179	HMDB00707	8270573	8570885	8336631	5957025	5644510	5991369							8183017
73	4-imidazoleacetate	Amino Acid	Histidine Metabolism	32349	LC/MS Pos Early	100001207	2055	127.05	645-65-8	96215	86856	C02835	HMDB02024	2522649	2316519	2431427	2298392	2031154	1960287				413945	543332	254468	2277053
243	4-methyl-2-oxopentanoate	Amino Acid	Leucine, Isoleucine and Valine Metabolism	22116	LC/MS Neg	100000551	2170	129.056	816-66-0	70	69	C00233	HMDB00695	23936108	22896126	23247572	28437080	28238652	29235252						241246	22272686
2819	4-methylcatechol sulfate	Xenobiotics	Benzoate Metabolism	46146	LC/MS Neg	100004111	2665	203.002						1105220	1065094	1113881	690180	594073	693361							1093970
2770	5-(2-Hydroxyethyl)-4-methylthiazole	Cofactors and Vitamins	Thiamine Metabolism	27673	LC/MS Pos Early	100000098	2310	144.048	137-00-8	1136	1104	C04294		5356529	5508955	5225403	4522306	4139303	4428300							5141590
80	5-hydroxylysine	Amino Acid	Lysine Metabolism	15685	LC/MS Pos Early	100000054	2790	163.108	13204-98-3	1029	1002	C16741	HMDB00450	6723191	7946173	7490028	8331285	7411747	7784495							6591927
2658	5-methylcytidine	Nucleotide	Pyrimidine Metabolism, Cytidine containing	22119	LC/MS Pos Early	100000763	2227	258.108	2140-61-6	92918	83877		HMDB00982	2342502	1948062	1925384	1437866	887337	1147439							1576109
373	5-methylthioadenosine (MTA)	Amino Acid	Polyamine Metabolism	1419	LC/MS Pos Early	212	2752	298.097	2457-80-9	439176	388321	C00170	HMDB01173	20066740	19505548	19152220	469419	445839	532990	785862	809250	1025653	8033206	7600783	7181827	30409782
2632	5-methyluridine (ribothymidine)	Nucleotide	Pyrimidine Metabolism, Uracil containing	35136	LC/MS Neg	100001446	1778.1	257.078	1463-10-1	445408	393058		HMDB00884	105141	119622	156693	284383	125263	244276
392	5-oxoproline	Amino Acid	Glutathione Metabolism	1494	LC/MS Neg	1021	738.5	128.035	98-79-3	7405	7127	C01879	HMDB00267	1476618496	1403319936	1464291712	1127332736	1043753536	1115333760	2110861	1644795	1833653	11490408	9406194	9893317	1382344576	402717
3310	6-oxopiperidine-2-carboxylic acid	Xenobiotics	Drug	43231	LC/MS Neg	100004499	964.5	142.051	34622-39-4	3014237	2282737			1390231	1439926	1704419	1392735	1248459	1284542							1642868
2599	7-methylguanine	Nucleotide	Purine Metabolism, Guanine containing	35114	LC/MS Pos Early	100001456	2175	166.072	578-76-7	11361	10883	C02242	HMDB00897	11005615	11187216	11897930	10576826	9615769	9902464		57816	61920	516849	506821	471156	10835008
1240	acetylcarnitine	Lipid	Fatty Acid Metabolism(Acyl Carnitine)	32198	LC/MS Pos Early	100000802	2282	204.123	5080-50-2	1	5406074	C02571	HMDB00201	25660206	25192816	26037044	20635872	18586192	20790662							25980236
1266	acetylcholine	Lipid	Neurotransmitter	18790	LC/MS Pos Early	1749	2250	146.118	60-32-1					3171608	3142076	2900978	2902683	2328749	2631053							3223185
991	aconitate [cis or trans]	Energy	TCA Cycle	46173	LC/MS Neg	100001359	580	173.009				C00417	HMDB00072	8330886	8314749	8521527	6446177	5562150	6299098							8061620
2564	adenine	Nucleotide	Purine Metabolism, Adenine containing	554	LC/MS Pos Early	880	2221	136.062	73-24-5	190	185	C00147	HMDB00034	835951040	833787456	861514560	1119928704	996296256	1036416640	1178643	2540401	900217	12988931	18877500	18147100	654160256
2563	adenosine	Nucleotide	Purine Metabolism, Adenine containing	555	LC/MS Pos Early	798	2169	268.104	58-61-7	60961	54923	C00212	HMDB00050	1297634688	1304595328	1274977024	64273484	49102984	50872880	1824527	1366632	968290	4986158	5617950	6395045	1477972864
2558	adenosine 2'-monophosphate (2'-AMP)	Nucleotide	Purine Metabolism, Adenine containing	36815	LC/MS Neg	100001694	1497.7	346.056	130-49-4	94136		C00946	HMDB11617	3191120	3104269	3052178	2271507	1987140	2291466							3253197
2557	adenosine 3'-monophosphate (3'-AMP)	Nucleotide	Purine Metabolism, Adenine containing	35142	LC/MS Neg	100001449	1245	346.056	84-21-9	41211	10463793	C01367	HMDB03540	5652291	5936706	5593791	6193585	6009867	6424805							5716302
2556	adenosine 5'-monophosphate (AMP)	Nucleotide	Purine Metabolism, Adenine containing	32342	LC/MS Pos Early	209	1013	348.07	149022-20-8	6083	10239183	C00020	HMDB00045	22016108	21215004	23323246	1114733	1348941	1062667							26534032
2560	adenosine-2',3'-cyclic monophosphate	Nucleotide	Purine Metabolism, Adenine containing	37467	LC/MS Neg	72	1793	328.045	37063-35-7	2024	1947	C02353	HMDB11616	18517920	17867564	17749446	11294523	10302398	11223263							17880732
366	agmatine	Amino Acid	Polyamine Metabolism	15496	LC/MS Pos Early	100000103	3057	131.129	2482-00-0	199	194	C00179	HMDB01432	4761976	4940348	4729098	6629743	6247888	6262031	309780	182323	247558	798415	538342	576633	3942340
25	alanine	Amino Acid	Alanine and Aspartate Metabolism	1126	LC/MS Pos Early	811	1700	90.055	56-41-7	5950	5735	C00041	HMDB00161	1719197952	1540266624	1474027264	1577440640	1485548416	1477075840	27745988	27782712	25725172	323400896	310600768	321032544	1504510592	1091911
430	alanylleucine	Peptide	Dipeptide	37093	LC/MS Pos Early	100001890	3055	203.139	1638-60-4	259583	227831		HMDB28691	362586976	361511136	352616032	210618480	192296704	201317200							380604192
2551	allantoin	Nucleotide	Purine Metabolism, (Hypo)Xanthine/Inosine containing	1107	LC/MS Polar	1002	1672	157.037	97-59-6	204	199	C02350	HMDB00462	332794	359297	287188	178327	210859	208297							293417
288	alpha-hydroxyisocaproate	Amino Acid	Leucine, Isoleucine and Valine Metabolism	22132	LC/MS Neg	100000706	1840	131.071	10303-64-7	83697	75520	C03264	HMDB00746	4616341	4695992	4443509	11755027	10828730	11845334				287004	356834	286439	3672596
259	alpha-hydroxyisovalerate	Amino Acid	Leucine, Isoleucine and Valine Metabolism	46537	LC/MS Polar	100001300	1052	117.056	600-37-3	99823	90190		HMDB00407	7529686	7529303	7218400	6365152	6043376	6561126	3189128	3048263	3163459	13401456	12106829	12750821	6808853
994	alpha-ketoglutarate	Energy	TCA Cycle	528	LC/MS Polar	93	2700	145.014	305-72-6;328-50-7;22202-68-2	51	50	C00026	HMDB00208	16374839	16120187	17214492	55242440	53571248	53552636	113215	96863	105450	4716752	3469237	3637560	14970751
419	anserine	Peptide	Dipeptide Derivative	15747	LC/MS Neg	100000044	1124.8	239.115	10030-52-1	112072	100482	C01262	HMDB00194	118873	146477	112071	116873	72210	95991							127975
848	arabinose	Carbohydrate	Pentose Metabolism	575	LC/MS Polar	828	1804.5	195.051	28697-53-2	66308	59687	C00216	HMDB00646	224267	420124	396331	288739	300939	227123	2408176	2349780	2073618	978009	1018890	1123346	366450	3388451
863	arabitol/xylitol	Carbohydrate	Pentose Metabolism	48885	LC/MS Polar	100006430	1932.4	151.061						1401317	1236681	1402704	1268708	1231438	1372123							1389556
837	arabonate/xylonate	Carbohydrate	Pentose Phosphate Pathway	48255	LC/MS Polar	100006115	2664.6	165.04						21405724	21259200	20131056	18934508	18019870	20934076	229783		233117	2461350	2637674	3336165	19965820	361158
331	arginine	Amino Acid	Urea cycle; Arginine and Proline Metabolism	1638	LC/MS Pos Early	231	2825	175.119	1119-34-2	232	227	C00062	HMDB00517	6376474112	6638862848	6608948736	6107930112	5921943040	5805017088	11173334	11052947	11572202	35681312	29743582	31027336	6828649472	3914797
336	argininosuccinate	Amino Acid	Urea cycle; Arginine and Proline Metabolism	15497	LC/MS Pos Early	232	2745	291.13	156637-58-0	16950;828	805	C03406	HMDB00052				131656	269654	360719				296536	268076	259872
30	asparagine	Amino Acid	Alanine and Aspartate Metabolism	512	LC/MS Pos Early	917	1225	133.061	70-47-3	6267	6031	C00152	HMDB00168	1169781760	1225242112	1253954048	100386992	88202040	102303184	489266	452751	383244	701050	490179	624525	2404766976
28	aspartate	Amino Acid	Alanine and Aspartate Metabolism	443	LC/MS Pos Early	234	1165	134.045	56-84-8	5960	5745	C00049	HMDB00191	2462886912	2534567424	2571686656	1837037568	1590563712	1860731136	9854450	10732142	8250205	88148664	74198272	77049296	1718572288	503177
1155	azelate (nonanedioate)	Lipid	Fatty Acid, Dicarboxylate	18362	LC/MS Polar	2029	2520	187.098	123-99-9	2266	2179	C08261	HMDB00784	174211	193528	256645	249733	211592	280977							145347
2797	benzoate	Xenobiotics	Benzoate Metabolism	15778	LC/MS Neg	100000008	1750	121.029	65-85-0	243	238	C00180	HMDB01870	6872387	6722591	6489914	4457977	4446626	4179879							6408170
2646	beta-alanine	Nucleotide	Pyrimidine Metabolism, Uracil containing	55	LC/MS Pos Early	244	1939	90.055	56-41-7;107-95-9	239	234	C00099	HMDB00056	12889224	14099947	11880199	19006668	9294735	15802801							11327321
6	betaine	Amino Acid	Glycine, Serine and Threonine Metabolism	3141	LC/MS Pos Early	799	1064	118.086	107-43-7	247	24219951173	C00719	HMDB00043	4218990592	4166213888	4258460672	3509022208	3325989376	3380945664							4150098944
2736	biotin	Cofactors and Vitamins	Biotin Metabolism	568	LC/MS Neg	251	1913.1	243.081	58-85-5	171548	149962	C00120	HMDB00030	1034481	1007598	1009955	683143	567780	747828							1088811
1223	butyrylcarnitine	Lipid	Fatty Acid Metabolism (also BCAA Metabolism)	32412	LC/MS Pos Early	100001054	2860	232.154	25576-40-3	439829	184820	C02862	HMDB02013	8979951	8784816	8661910	7131701	6459604	6056074							8311583
94	cadaverine	Amino Acid	Lysine Metabolism	15308	LC/MS Pos Early	100000110	3036	103.123	462-94-2;1476-39-7	273	13866593	C01672	HMDB02322	1292281	1381003	1119040	1456432	1392861	1226745							1014621
1260	carnitine	Lipid	Carnitine Metabolism	15500	LC/MS Pos Early	100000007	1978	162.112	461-05-2	10917	10455	C00318	HMDB00062	873150272	860954880	899588736	758132608	705463680	735421888							873535616
416	carnosine	Peptide	Dipeptide Derivative	1768	LC/MS Pos Early	249	2942	227.114	305-84-0	439224	388363	C00386	HMDB00033	18205612	17506340	16297491	16005331	12520425	14995108							14583660
2814	catechol sulfate	Xenobiotics	Benzoate Metabolism	35320	LC/MS Neg	100001605	1906	188.986	4918-96-1	3083879	2341024	C00090	HMDB59724	1367656	1276681	1420659	1025384	875714	1109607							1400061
1407	chiro-inositol	Lipid	Inositol Metabolism	37112	LC/MS Polar	100001859	3191.2	225.062	643-12-9		10254647	C19891	HMDB34220	1151509	1183714	1321373	629089	467976								1379535
1433	choline	Lipid	Phospholipid Metabolism	15506	LC/MS Pos Early	1256	1961	104.107	67-48-1	305	149278	C00114	HMDB00097	695032384	709876160	710599808	627568128	560402624	624771072							697245120
1434	choline phosphate	Lipid	Phospholipid Metabolism	34396	LC/MS Pos Early	267	700	184.073	72556-74-2	1014	119298	C00588	HMDB01565	108078504	105739376	103487344	63913664	59135516	62353280							101905072
3029	cinnamoylglycine	Xenobiotics	Food Component/Plant	38637	LC/MS Neg	100002253	3127	204.067	16534-24-0	709625	618829		HMDB11621	290825	293535	301324	214176	204274	204109							303407
1008	citraconate/glutaconate	Energy	TCA Cycle	47076	LC/MS Polar	100006438	2600	129.019						50363080	54441456	62962368	25501530	23119168	24478468	7518658	7508525	6971564	49893832	39252432	41302976	64940720	1188640
989	citrate	Energy	TCA Cycle	1564	LC/MS Neg	1124	582	191.02	77-92-9	311	305	C00158	HMDB00094	639344640	653405568	624686528	507280032	466750848	512212000	254166	253726	202010	585089	480130	882655	614875712	153516
335	citrulline	Amino Acid	Urea cycle; Arginine and Proline Metabolism	2132	LC/MS Pos Early	391	1520	176.103	372-75-8	9750	810	C00327	HMDB00904	167284816	169425408	178149056	117619200	111531352	127981080		160203	138310	1318318	1092537	1177161	154460528
359	creatine	Amino Acid	Creatine Metabolism	27718	LC/MS Pos Early	1221	1947	132.077	57-00-1	586	566	C00300	HMDB00064	1254159616	1281032576	1328407296	1092758016	991762752	1077293056							1282076800
360	creatinine	Amino Acid	Creatine Metabolism	513	LC/MS Pos Early	275	2055	114.066	60-27-5	588	568	C00791	HMDB00562	1508069376	1470992512	1475741440	1316836736	1231736064	1260662656							1484738176
308	cystathionine	Amino Acid	Methionine, Cysteine, SAM and Taurine Metabolism	15705	LC/MS Pos Early	310	2270	223.075	535-34-2	439258	811	C02291	HMDB00099	21475862	21811996	22077246	17147356	14084215	15457777							21100184
313	cysteine	Amino Acid	Methionine, Cysteine, SAM and Taurine Metabolism	1868	LC/MS Pos Early	800	1488	122.027	52-90-4;56-89-3	5862	5653	C00097	HMDB00574	10230477	10706725	13507616	9366685	9046438	9358713	1772410496	1512530944	1281919744	753622400	707751168	730149184	14092684	1833512192
318	cysteine s-sulfate	Amino Acid	Methionine, Cysteine, SAM and Taurine Metabolism	22176	LC/MS Polar	100000808	2273	199.969	1637-71-4	115015	102939	C05824	HMDB00731	126008	137733		65976	39119		1098304	1102121	1071722	1000490	1335718	1611770		1046183
321	cysteine sulfinic acid	Amino Acid	Methionine, Cysteine, SAM and Taurine Metabolism	37443	LC/MS Pos Early	100002113	597	154.017	207121-48-0	109	107	C00606	HMDB00996	842403	943774	1013763	825391	756195	940762	630716	567976	528070				1042099	407746
390	cysteinylglycine	Amino Acid	Glutathione Metabolism	35637	LC/MS Pos Early	278	2132	179.048	19246-18-5	439498	58762	C01419	HMDB00078	18664156	18433374	20200034	16304272	15713222	17837516							17150440
315	cystine	Amino Acid	Methionine, Cysteine, SAM and Taurine Metabolism	56	LC/MS Polar	279	3424	239.017	56-89-3	67678	575	C00491	HMDB00192							79803616	90635656	91420112	2473274	2609612	2774575		85914448
2655	cytidine	Nucleotide	Pyrimidine Metabolism, Cytidine containing	514	LC/MS Pos Early	827	2124	244.093	65-46-3	6175	5940	C00475	HMDB00089	47787896	45194656	51105832	27708772	21814490	23057310							26462288
2654	cytidine 2',3'-cyclic monophosphate	Nucleotide	Pyrimidine Metabolism, Cytidine containing	37465	LC/MS Pos Early	73	769	306.049	15718-51-1	417654	369711	C02354	HMDB11691	83512320	82261496	81550608	68881768	61442400	54715616							75516512
2653	cytidine 3'-monophosphate (3'-CMP)	Nucleotide	Pyrimidine Metabolism, Cytidine containing	2959	LC/MS Pos Early	105	920	324.059	84-52-6	66535	225079	C05822		32388006	32883288	32588758	30638892	27810552	31204836							31218044
2652	cytidine 5'-monophosphate (5'-CMP)	Nucleotide	Pyrimidine Metabolism, Cytidine containing	2372	LC/MS Pos Early	282	835	324.059	63-37-6	6131	5414497	C00055	HMDB00095	4897832	4925280	5587660	3499881	2899755	3195280							4871159
2651	cytidine diphosphate	Nucleotide	Pyrimidine Metabolism, Cytidine containing	2841	LC/MS Neg	280	580	402.011	34393-59-4	6132	5902	C00112	HMDB01546	339581	352996	322609	147243	133322	199498							365218
2656	cytosine	Nucleotide	Pyrimidine Metabolism, Cytidine containing	573	LC/MS Pos Early	881	2060	112.051	71-30-7	597	577	C00380	HMDB00630	2331099	2426750	2509871	2318834	2026027	2091876							2503502
3042	daidzin	Xenobiotics	Food Component/Plant	32435	LC/MS Neg	100001218	3217	415.103	552-66-9	107971	10164919	C10216	HMDB33991	2838565	2888530	2839449	1773806	1641917	1865380							2789785
1259	deoxycarnitine	Lipid	Carnitine Metabolism	36747	LC/MS Pos Early	100001662	2052	146.118	6249-56-5	134	705	C01181	HMDB01161	61542324	60357824	59858692	44381304	42878388	47557604							58065152
342	dimethylarginine (SDMA + ADMA)	Amino Acid	Urea cycle; Arginine and Proline Metabolism	36808	LC/MS Pos Early	100001810	2850	203.15	102783-24-4	123831	110375	C03626	HMDB01539	27202274	27161096	27587228	25530724	23859034	25445552							25865104
5	dimethylglycine	Amino Acid	Glycine, Serine and Threonine Metabolism	5086	LC/MS Pos Early	806	1104	104.071	1118-68-9	673	653	C01026	HMDB00092	2402955	2095505	1815822	1731024	1841478	1991827							1684720
3623	ectoine	Xenobiotics	Chemical	35651	LC/MS Pos Early	100001635	1980	143.082	96702-03-3	126041	112069	C06231		212119040	205500000	209575264	177041568	169460080	182570288							198826544
3055	ergothioneine	Xenobiotics	Food Component/Plant	37459	LC/MS Pos Early	100002154	850	230.096	58511-63-0	3032311	2297320	C05570	HMDB03045	9015135	9181409	9489606	7163914	6591128	7467542							9070086
982	erythronate*	Carbohydrate	Aminosugar Metabolism	42420	LC/MS Polar	100001320	2186	135.03	88759-55-1	2781043	2061231		HMDB00613	196689120	203407344	197959984	188777584	164564976	178946416	3519598	3218342	3440023	60719432	65727084	67999696	189107200	910050
280	ethylmalonate	Amino Acid	Leucine, Isoleucine and Valine Metabolism	15765	LC/MS Polar	2054	2785	131.035	601-75-2	11756	11263		HMDB00622	741946	589892	773161	522800	406953	488664							806217
909	fructose	Carbohydrate	Fructose, Mannose and Galactose Metabolism	577	LC/MS Polar	878	2022.2	179.056	57-48-7	5984	5764	C00095	HMDB00660	72511400	70305408	70773264	22305014	17290562	20921156	23049580	21391516	20985292	9574099	9945612	11019336	79230840	24157732
998	fumarate	Energy	TCA Cycle	1643	LC/MS Polar	330	3084	115.004	100-17-8	444972	10197150	C00122	HMDB00134	7326478	7096080	7669876	45841128	45981180	46031468	1585336	1356310	1679924	39715304	35386880	33741504	5138676
3065	galactarate (mucic acid)	Xenobiotics	Food Component/Plant	20881	LC/MS Polar	100000881	3950	209.03	526-99-8	3037071;3037582	2300909	C00879	HMDB00639	4329248	5130489	5164771	1146140	4791076	4076800							1296331
933	galactonate	Carbohydrate	Fructose, Mannose and Galactose Metabolism	27719	LC/MS Polar	100001026	3085	195.051	299-28-5	128869	114198	C00880	HMDB00565	12580010	16443929	13479797	7432941	27541902	30174576							12930728
44	gamma-aminobutyrate (GABA)	Amino Acid	Glutamate Metabolism	1416	LC/MS Pos Early	141	2048	104.071	56-12-2	119	116	C00334	HMDB00112	104317840	107634888	104085792	103838608	96880672	99984728							101600640
415	gamma-glutamyl-2-aminobutyrate	Peptide	Gamma-glutamyl Amino Acid	37092	LC/MS Pos Early	100001502	2380	233.113			21403151			6438331	6099100	8109655	9304921	8472728	8463823							9660554
408	gamma-glutamyl-epsilon-lysine	Peptide	Gamma-glutamyl Amino Acid	33934	LC/MS Pos Early	100001262	2717	276.155	17105-15-6	65254;14284565	58747		HMDB03869	12830112	12730889	13652508	12083020	11294087	11297639							14071795
400	gamma-glutamylalanine	Peptide	Gamma-glutamyl Amino Acid	37063	LC/MS Pos Early	100001843	1986	219.098	5875-41-2	440103	389104		HMDB29142	11886966	11326329	11548697	9425842	9779592	9649441							10131641
402	gamma-glutamylglutamate	Peptide	Gamma-glutamyl Amino Acid	36738	LC/MS Pos Early	331	1775	277.103	1116-22-9	92865	83831	C05282	HMDB11737	2862246	2760553	2655023	2523025	2196768	2324186							3407828
403	gamma-glutamylglutamine	Peptide	Gamma-glutamyl Amino Acid	2730	LC/MS Pos Early	1140	1430	276.119	10148-81-9	150914	133013	C05283	HMDB11738	11454415	10368697	11318767	10882912	10555893	11024755							11041366
404	gamma-glutamylglycine	Peptide	Gamma-glutamyl Amino Acid	33949	LC/MS Pos Early	100001294	1535	205.082	1948-29-4	165527	145071		HMDB11667	2289461	2142017	2945939			2296341							2325706
405	gamma-glutamylhistidine	Peptide	Gamma-glutamyl Amino Acid	18245	LC/MS Pos Early	1235	2740	285.119	37460-15-4	7017195	5380197			1172032	1359485	1750441	1460221	1338944	1444281							1058614
406	gamma-glutamylisoleucine*	Peptide	Gamma-glutamyl Amino Acid	34457	LC/MS Neg	100001485	1585	259.13		14253342	21403145		HMDB11170	1178295	1087994	850613	722997	501152	663064							839444
407	gamma-glutamylleucine	Peptide	Gamma-glutamyl Amino Acid	18369	LC/MS Neg	1268	1636.5	259.13	2566-39-4	151023	133115		HMDB11171	1072293	1104226	930406	841589	691791	839674							1055219
409	gamma-glutamylmethionine	Peptide	Gamma-glutamyl Amino Acid	44872	LC/MS Neg	100001313	1268	277.086	17663-87-5	7009567	5373147		HMDB29155	417117	417254	488638	367000	331935	361271							397300
410	gamma-glutamylphenylalanine	Peptide	Gamma-glutamyl Amino Acid	33422	LC/MS Pos Early	100000491	2992	295.129	7432-24-8	111299	99868		HMDB00594	19419112	19182694	21996292	20008720	18928928	20126924							20108320
411	gamma-glutamylthreonine*	Peptide	Gamma-glutamyl Amino Acid	33364	LC/MS Pos Early	100001314	1750	249.108	5652-48-2		21403107		HMDB29159	3705655	3589391	3315063	2443583	2181554	2462986							3181089
412	gamma-glutamyltryptophan	Peptide	Gamma-glutamyl Amino Acid	33947	LC/MS Pos Early	100001295	2975	334.14	66471-20-3	3989307	2302065		HMDB29160	444529	663551	531008	418576	513212	354685
413	gamma-glutamyltyrosine	Peptide	Gamma-glutamyl Amino Acid	2734	LC/MS Neg	1102	1240	309.109	7432-23-7	94340	85142		HMDB11741	4542266	4749075	4541998	3301152	3260948	3428941							4424790
2713	glucarate (saccharate)	Cofactors and Vitamins	Ascorbate and Aldarate Metabolism	1476	LC/MS Polar	1020	3692	209.03	5793-88-4	33037	30577	C00818	HMDB00663	15177937	17571580	16223560	8601062	8981979	11752223							10208120
2988	gluconate	Xenobiotics	Food Component/Plant	587	LC/MS Polar	338	2922	195.051	527-07-1	10690	10240	C00257	HMDB00625	282007264	270853792	263652240	263090960	216342528	260996928	1463599	1523496	1640967	6523820	7860800	7829377	264133808	1490841
805	glucose	Carbohydrate	Glycolysis, Gluconeogenesis, and Pyruvate Metabolism	48152	LC/MS Polar	572	2342	225.062	50-99-7	79025	71358	C00031	HMDB00122	328989888	334819872	318103392	10998015	8569548	9064383	757887744	796145664	789636736	466657536	437156384	438023680	361024128	891252352
39	glutamate	Amino Acid	Glutamate Metabolism	57	LC/MS Pos Early	561	1500	148.06	56-86-0	611	591	C00025	HMDB00148	6985417216	6963221504	6934670336	8971653120	8080825344	8723379200	54947232	47492376	38535340	328949888	296706176	304957728	6796112896
49	glutamate, gamma-methyl ester	Amino Acid	Glutamate Metabolism	33487	LC/MS Pos Early	100001103	2170	162.076	1499-55-4	68662	66546			4787320	5171597	6288349	10444887	10419123	10584803							5394386
40	glutamine	Amino Acid	Glutamate Metabolism	53	LC/MS Pos Early	563	1291	147.076	56-85-9	5961	5746	C00064	HMDB00641	92752224	91454888	95192312	326971392	288601280	310748288	7710377	8134652	6652210	39565896	36957936	37108688	65028216
85	glutarate (pentanedioate)	Amino Acid	Lysine Metabolism	396	LC/MS Polar	339	2900	131.035	110-94-1	743	3618533	C00489	HMDB00661	928323	1084589	1206889	668369	885593	749768							1065931
385	glutathione, oxidized (GSSG)	Amino Acid	Glutathione Metabolism	38783	LC/MS Pos Early	448	2667	307.083	103239-24-3	65359	58835	C00127	HMDB03337	1987529	2225780	1752905	1928811	1708301	1541422							1657157
384	glutathione, reduced (GSH)	Amino Acid	Glutathione Metabolism	2127	LC/MS Pos Early	496	2000	308.091	70-18-8	124886	111188	C00051	HMDB00125	172728		378735	2146934	3501866	4225551							617518
825	glycerate	Carbohydrate	Glycolysis, Gluconeogenesis, and Pyruvate Metabolism	1572	LC/MS Polar	1052	2070.4	105.019	600-19-1	752	732	C00258	HMDB00139	53974784	57325988	53859968	51533168	46951416	52390728	2003639	2100354	2065204	21829648	21323014	20378558	49055576	77107
1682	glycerol	Lipid	Glycerolipid Metabolism	15122	LC/MS Neg	1254	758	91.0401	56-81-5	753	733	C00116	HMDB00131	32668524	31733834	32477764	23000760	25016190	24521734	356636			469996	766714	659721	28203104
3627	glycerol 2-phosphate	Xenobiotics	Chemical	27728	LC/MS Polar	100001029	3681.7	171.006	819-83-0	2526	2431	C02979	HMDB02520	1833368	1806212	1818897	1495177	1355613	1451765							1747758
1683	glycerol 3-phosphate	Lipid	Glycerolipid Metabolism	43847	LC/MS Neg	100000258	613.2	171.006	29849-82-9	754	734	C00093	HMDB00126	114787968	115084440	109267912	80230784	74133880	80144520							111813824
1442	glycerophosphoethanolamine	Lipid	Phospholipid Metabolism	37455	LC/MS Polar	100001620	3075	214.049	33049-08-0	123874	110410	C01233	HMDB00114	4134492	4323858	4037299	5132739	5260827	5554294	66158	55537	64018	568055	598372	604051	4114394
1688	glycerophosphoglycerol	Lipid	Glycerolipid Metabolism	48857	LC/MS Polar	100001619	2430	245.043		439964	388990	C03274		1009150	1025852	984378	788112	825784	828509							928533
1444	glycerophosphoinositol*	Lipid	Phospholipid Metabolism	52307	LC/MS Pos Early	100001621	516	335.074	16824-65-0					8816821	8549933	8290260	8148727	7926609	8539655							8243035
1436	glycerophosphorylcholine (GPC)	Lipid	Phospholipid Metabolism	15990	LC/MS Pos Early	100000269	672	258.11	28319-77-9	71920	571409	C00670	HMDB00086	1837316864	1808344448	1784158976	1205344896	1115279104	1160248704							1792984064
1	glycine	Amino Acid	Glycine, Serine and Threonine Metabolism	58	LC/MS Pos Early	340	1375	76.0393	56-40-6	750	730	C00037	HMDB00123	545566528	543080256	556152512	579679424	512122368	558754816	4207183	4161983	3988229	64398352	62233920	59394780	513068032	1208436
3073	glycitin	Xenobiotics	Food Component/Plant	32432	LC/MS Neg	100001217	3255	283.061	40426-10-4	187808	163248	C16195	HMDB02219	85846	52108	125871		31806	47249							55428
541	glycylisoleucine	Peptide	Dipeptide	36659	LC/MS Pos Early	100001790	3002	189.123	19461-38-2	88079	19972556		HMDB28844	18104392	17744908	18289660	13538353	13615280	14015681							18305156
542	glycylleucine	Peptide	Dipeptide	34398	LC/MS Pos Early	100001258	3059	189.123	869-19-2	92843	83812	C02155	HMDB00759	128326016	126677648	123922824	75057864	69491392	72222000							129299696
552	glycylvaline	Peptide	Dipeptide	18357	LC/MS Pos Early	100000487	2734	175.108	1963-21-9	97417	2006926		HMDB28854	530403584	530919104	522270208	333983296	315702624	325816192							538283968
365	guanidinoacetate	Amino Acid	Creatine Metabolism	43802	LC/MS Pos Early	344	1937	118.061	352-97-6	763	743	C00581	HMDB00128	5315525	5345714	5288933	3806253	3705641	4637547							4493231
2597	guanine	Nucleotide	Purine Metabolism, Guanine containing	32352	LC/MS Pos Early	172	2032	152.057	73-40-5	764	744	C00242	HMDB00132	65313972	64455108	63027824	50577832	49291160	49191024	205149	117097	115677	757235	717590	698118	69663992
2596	guanosine	Nucleotide	Purine Metabolism, Guanine containing	1573	LC/MS Pos Early	1099	1650	284.099	118-00-3	6802	6544	C00387	HMDB00133	158630432	146548224	138081296	113610480	92357824	91999744	257380	80799	74184	492318	538500	716407	101502056
2614	guanosine 2'-monophosphate (2'-GMP)*	Nucleotide	Purine Metabolism, Guanine containing	52442	LC/MS Neg	100002733	1241	362.051		444571	392466			3705713	3818479	3672213	2465960	2314394	2533159							3622586
2592	guanosine 3'-monophosphate (3'-GMP)	Nucleotide	Purine Metabolism, Guanine containing	39786	LC/MS Neg	100002704	773.9	362.051	117-68-0	3522	3402			8036351	8187006	7670253	7481907	6860260	8764348							5832519
2591	guanosine 5'- monophosphate (5'-GMP)	Nucleotide	Purine Metabolism, Guanine containing	2849	LC/MS Pos Early	347	800	364.065	5550-12-09	6804	741	C00144	HMDB01397	31988880	30369492	35355148	31862676	30671504	35807700							33588480
2594	guanosine-2',3'-cyclic monophosphate	Nucleotide	Purine Metabolism, Guanine containing	37139	LC/MS Neg	74	1480	344.04	15718-49-7	92823	369712	C06194	HMDB11629	46443116	46634484	46412996	29815912	26725484	30026080							44284976
2719	gulonic acid*	Cofactors and Vitamins	Ascorbate and Aldarate Metabolism	46957	LC/MS Polar	100001586	2750	195.051	20246-53-1	9794176	7969943			14208364	13797290	13231182	12698120	11294504	12237261							13499256
3201	harmane	Xenobiotics	Food Component/Plant	27536	LC/MS Pos Early	100000799	3234	183.092	486-84-0	5281404	4444755	C09209		1033637	1196038	1173737	1505371	1397379	1440071							1293689
2785	hippurate	Xenobiotics	Benzoate Metabolism	15753	LC/MS Neg	100000014	2106.9	178.051	495-69-2	464	451	C01586	HMDB00714	9709906	9755048	10237388	7336971	6893978	7416268							10179849
67	histamine	Amino Acid	Histidine Metabolism	1574	LC/MS Pos Early	354	3035	112.087	51-45-6	774	753	C00388	HMDB00870	5635695	5648165	5191784	5343453	4633644	4899431							5079230
55	histidine	Amino Acid	Histidine Metabolism	59	LC/MS Pos Early	355	2707	156.077	5934-29-2	6274	752	C00135	HMDB00177	3429177856	3397946112	3293236480	4131733760	3755342080	4041863936	1984773248	2066906112	1983060736	1525227136	1363632256	1443491584	3041119232	2164532992
3077	histidinol	Xenobiotics	Food Component/Plant	15316	LC/MS Pos Early	100000260	3041	142.097	1596-64-1	165271	144886	C00860	HMDB03431	3023567	3106547	3247152	3153633	2437252	2978804							3185494
557	histidylalanine	Peptide	Dipeptide	42027	LC/MS Pos Early	100003542	3014	227.114	16874-75-2	351667	312232			102555968	100140216	103086664	63492328	59891764	60627432							106637072
338	homocitrulline	Amino Acid	Urea cycle; Arginine and Proline Metabolism	22138	LC/MS Pos Early	100000963	1908	190.119	1190-49-4	65072	58582	C02427	HMDB00679	20874780	21573020	22150120	15156668	13991914	17688340							17068124
305	homocysteine	Amino Acid	Methionine, Cysteine, SAM and Taurine Metabolism	15128	LC/MS Pos Early	311	2155	136.043	454-29-5	778	757	C00155	HMDB00742							12486693	9732469	7711445	44571712	32845368	40891256
307	homocysteine thiolactone	Amino Acid	Methionine, Cysteine, SAM and Taurine Metabolism	34380	LC/MS Pos Early	1238	2302	118.032	31828-68-9	134505	118559		HMDB02287							9582820	7328895	6448871	20031212	14695694	18984262
18	homoserine	Amino Acid	Glycine, Serine and Threonine Metabolism	18351	LC/MS Pos Early	100000458	1469	120.066	672-15-1	12647	12126	C00263	HMDB00719							19157394	28559098	17425112	143250144	131306712	115857872
322	hypotaurine	Amino Acid	Methionine, Cysteine, SAM and Taurine Metabolism	590	LC/MS Pos Early	358	724	110.027	300-84-5	107812	96959	C00519	HMDB00965	1279568	1429190	1626417	1469969	1236140	1392147							1431703
2542	hypoxanthine	Nucleotide	Purine Metabolism, (Hypo)Xanthine/Inosine containing	3127	LC/MS Pos Early	171	1233	137.046	68-94-0	790	768	C00262	HMDB00157	446297216	445180352	424056928	251140768	225086608	236266688							452369536
65	imidazole propionate	Amino Acid	Histidine Metabolism	40730	LC/MS Pos Early	100003434	2263	141.066	1074-59-5	70630	63798		HMDB02271	1332347	1343233	1471257	692776	579552	603905							1285567
201	indoleacetate	Amino Acid	Tryptophan Metabolism	27513	LC/MS Neg	100001034	2200	174.056	6505-45-9	802	780	C00954	HMDB00197	52885	103186	68577			45117
2541	inosine	Nucleotide	Purine Metabolism, (Hypo)Xanthine/Inosine containing	1123	LC/MS Pos Early	361	1269	269.088	58-63-9	6021	21241953	C00294	HMDB00195	85251368	82712184	84426904	53119172	46543432	51026528							89944152
269	isoleucine	Amino Acid	Leucine, Isoleucine and Valine Metabolism	1125	LC/MS Pos Early	376	2800	132.102	73-32-5	6306	769	C00407	HMDB00172	3348815360	3446419200	3526379776	3471783168	3325135360	3670794752	35972624	33248454	32480416	118121360	102199016	103215344	3148952064	3653152
576	isoleucylglycine	Peptide	Dipeptide	40008	LC/MS Pos Early	100003169	2719	189.123	868-28-0	342532	303621			896233280	892364352	875739136	525391968	490705760	524248000							893757632
246	isovalerate	Amino Acid	Leucine, Isoleucine and Valine Metabolism	44656	LC/MS Neg	100000708	1564	101.061	503-74-2	10430	10001	C08262	HMDB00718	4434194	4512216	3721723	647136	655310	1678364							2851875
247	isovalerylglycine	Amino Acid	Leucine, Isoleucine and Valine Metabolism	35107	LC/MS Neg	100001452	1950	158.082	16284-60-9	546304	475516		HMDB00678	3095899	2250074	2306139	1914268	1982474	1854100							2599679
207	kynurenate	Amino Acid	Tryptophan Metabolism	1417	LC/MS Neg	98	2224	188.035	492-27-3	3845	3712	C01717	HMDB00715	314018	342488	265700	278239	224901	219840							316611
206	kynurenine	Amino Acid	Tryptophan Metabolism	15140	LC/MS Pos Early	100000265	2739	209.092	2922-83-0	161166	141580	C00328	HMDB00684	2325347	2196838	1708039	2761947	2366202	2467737							1387391
822	lactate	Carbohydrate	Glycolysis, Gluconeogenesis, and Pyruvate Metabolism	527	LC/MS Polar	482	1468.8	89.0244	79-33-4	612	592	C00186	HMDB00190	225646864	232735088	226368816	216743888	191012368	211807760	6501004	6645377	6798348	63252724	66268112	59245068	230364528
240	leucine	Amino Acid	Leucine, Isoleucine and Valine Metabolism	60	LC/MS Pos Early	397	2864	132.102	61-90-5	6106	5880	C00123	HMDB00687	8349963264	8327009792	8413206016	8168257024	7689405952	7485169152	21247856	19777978	18315970	45048904	38084632	42411776	8863757312	14197646
589	leucylalanine	Peptide	Dipeptide	40010	LC/MS Pos Early	100003179	2801	203.139	7298-84-2	259321	227625			221635744	223169504	228193744	114863672	105498224	122241936							205276976
755	leucylglutamine*	Peptide	Dipeptide	48189	LC/MS Pos Early	100003183	2570	260.161		4305457	3511125			460044768	441846368	484135328	316898624	287831040	300328928							482132704
594	leucylglycine	Peptide	Dipeptide	40045	LC/MS Pos Early	100003185	2778	189.123	686-50-0	79070	71402			1209936256	1199641344	1244849280	564257728	523346080	576285056							1177339648
75	lysine	Amino Acid	Lysine Metabolism	1301	LC/MS Pos Early	407	2850	147.113	56-87-1	5962	5747	C00047	HMDB00182	5405544960	5520534528	5490907648	5261446656	4827399680	5056733184	5194093	4651328	4535987	14185573	9899473	10039424	5429316096	1552127
613	lysylleucine	Peptide	Dipeptide	40020	LC/MS Pos Early	100003196	3370	260.197	7369-79-1	4682588	3870665			116340152	117007736	114786688	80849840	78608560	78493304							120918520
999	malate	Energy	TCA Cycle	1303	LC/MS Polar	409	3343.1	133.014	6915-15-7	525	510	C00149	HMDB00156	1028782080	848168512	1034387328	1194813440	1278976128	1361156224	41764388	39756924	35859456	356155392	328728160	340097888	1016092864	585246
1149	maleate	Lipid	Fatty Acid, Dicarboxylate	20676	LC/MS Polar	100000707	2510	115.004	110-16-7	444266	392248	C01384	HMDB00176	1446583	1797896	1647973	270829	247960	418182			161133	895478	781217	793281	1788640
1210	malonate	Lipid	Fatty Acid Synthesis	15872	LC/MS Polar	818	3447	103.004	141-82-2;26522-22-85-0	867	844	C00383	HMDB00691	110653536	115238152	115762768	101493576	103174112	105443136	1280121	1464936	1239558	2078827	2357758	1838154	109945688	1092449
914	mannitol/sorbitol	Carbohydrate	Fructose, Mannose and Galactose Metabolism	46142	LC/MS Polar	100001740	2260	181.072		5780	440	C01507	HMDB00247	5068397	4893989	4883103	5197280	5108760	5238176	44381		141540	946693			4728210	43711
915	mannose	Carbohydrate	Fructose, Mannose and Galactose Metabolism	48153	LC/MS Polar	803	2200	225.062	3458-28-4	18950	141983	C00159	HMDB00169	2346964	2728194	2412436	78974	149976	85634	601368	277925	203364	1827401	1262373	1579063	2444494	321158
1007	mesaconate (methylfumarate)	Energy	TCA Cycle	18493	LC/MS Polar	100000446	3000	129.019	498-24-8	638129	10289044	C01732	HMDB00749	4311285	4789955	5974223	2755717	2515114	2396215							5944026
296	methionine	Amino Acid	Methionine, Cysteine, SAM and Taurine Metabolism	1302	LC/MS Pos Early	415	2526	150.058	63-68-3	6137	5907	C00073	HMDB00696	6642688512	6846241280	6232036864	5826788352	5512140800	5474536960	13981289	13187950	13357097	14412724	13646093	14628621	6350275072	11999869
300	methionine sulfone	Amino Acid	Methionine, Cysteine, SAM and Taurine Metabolism	44878	LC/MS Pos Early	100004635	1250	182.048	820-10-0	69961	63154			4526575	4271997	4368155	4159331	3606264	3816967							4926188
301	methionine sulfoxide	Amino Acid	Methionine, Cysteine, SAM and Taurine Metabolism	18374	LC/MS Pos Early	100000039	1272	166.053	3226-65-1	158980	139840	C02989	HMDB02005	379897248	377985568	338508736	301304672	268275344	295008768							334758848
261	methylsuccinate	Amino Acid	Leucine, Isoleucine and Valine Metabolism	15745	LC/MS Polar	2051	2800	131.035	498-21-5	10349	9922		HMDB01844	4449055	5112100	5248047	3161284	2699153	3151351							5239053
1406	myo-inositol	Lipid	Inositol Metabolism	1124	LC/MS Polar	363	3506.3	225.062	87-89-8	892	10239179	C00137	HMDB00211	19112762	19543154	19179800	15486477	14267794	14897535				698797	687950	812158	18995212
26	N-acetylalanine	Amino Acid	Alanine and Aspartate Metabolism	1585	LC/MS Neg	1110	861.2	130.051	97-69-8	88064	79449	C02847	HMDB00766	7812931	7260894	7471320	5991107	5356626	6247635							6849397
343	N-acetylarginine	Amino Acid	Urea cycle; Arginine and Proline Metabolism	33953	LC/MS Pos Early	100001266	2245	217.13	155-84-0	67427	60752	C02562	HMDB04620	17537404	17231144	16771296	12176820	10832870	11999561							17321560
31	N-acetylasparagine	Amino Acid	Alanine and Aspartate Metabolism	33942	LC/MS Pos Early	100001257	785	175.071	4033-40-3	99715	90090		HMDB06028	11874809	11386739	14563477	11606163	10783848	10868301							14878308
32	N-acetylaspartate (NAA)	Amino Acid	Alanine and Aspartate Metabolism	22185	LC/MS Polar	100000787	3143	174.041	997-55-7;997-55-7	65065	58576	C01042	HMDB00812	29185160	19141392	21713536	7496506	7135615	8000763							27473676
981	N-acetylglucosaminylasparagine	Carbohydrate	Aminosugar Metabolism	48149	LC/MS Pos Early	1215	1212	336.14	2776-93-4	123826	21403014	C04540	HMDB00489	827077	955429	739131	3872867	3298485	3314733							116723
41	N-acetylglutamate	Amino Acid	Glutamate Metabolism	15720	LC/MS Pos Early	100000282	1050	190.071	5817-08-03	70914	1266066	C00624	HMDB01138	24588074	24125206	21899072	18170464	17050672	17896234							20166388
42	N-acetylglutamine	Amino Acid	Glutamate Metabolism	33943	LC/MS Neg	100001253	771	187.072	2490-97-3	182230	158492	C02716	HMDB06029	999403	1269536	968853	866264	894922	558380							989419
2	N-acetylglycine	Amino Acid	Glycine, Serine and Threonine Metabolism	27710	LC/MS Pos Early	100001006	826	118.05	543-24-8	10972	10507		HMDB00532	9184187	8728880	9326812	6430854	5502056	6033834							10095431
56	N-acetylhistidine	Amino Acid	Histidine Metabolism	33946	LC/MS Pos Early	100001293	2065	198.087	39145-52-3	75619	68142	C02997	HMDB32055	1958906	2022013	1971860	2151193	1984756	2264083							1701101
271	N-acetylisoleucine	Amino Acid	Leucine, Isoleucine and Valine Metabolism	33967	LC/MS Neg	100001276	2325	172.098	3077-46-1	2802421	2081100			1010477	939210	1014178	780997	685518	754720							964908
241	N-acetylleucine	Amino Acid	Leucine, Isoleucine and Valine Metabolism	1587	LC/MS Neg	1082	2400	172.098	1188-21-2	70912	64075	C02710	HMDB11756	6982715	7057938	7091538	5086637	4653466	4962017							6566974
297	N-acetylmethionine	Amino Acid	Methionine, Cysteine, SAM and Taurine Metabolism	1589	LC/MS Neg	1083	1787	190.054	65-82-7	448580	395338	C02712	HMDB11745	5004282	5119082	4944679	4628730	4263755	4428480							4454624
302	N-acetylmethionine sulfoxide	Amino Acid	Methionine, Cysteine, SAM and Taurine Metabolism	45428	LC/MS Pos Early	100005463	944	208.064		193368	167798			2019012	1962111	1868809	1824957	1686746	1856146							2148795
[truncated: 118 more rows]

## Sheet: ScaledData (media)
													SAMPLE_NAME	IFRE-00694	IFRE-00695	IFRE-00696	IFRE-00697	IFRE-00698	IFRE-00699	IFRE-00700	IFRE-00701	IFRE-00702	IFRE-00703	IFRE-00704	IFRE-00705	IFRE-00706	IFRE-00707
[truncated: 338 more rows]

## Sheet: ScaledImpData (media)
													SAMPLE_NAME	IFRE-00694	IFRE-00695	IFRE-00696	IFRE-00697	IFRE-00698	IFRE-00699	IFRE-00700	IFRE-00701	IFRE-00702	IFRE-00703	IFRE-00704	IFRE-00705	IFRE-00706	IFRE-00707
[truncated: 338 more rows]

[truncated: 13 more sheets: OrigScale (OMV), ScaledData (OMV), ScaledImpData (OMV), ProNormImpData (OMV), Pathway Heat Map (cells), Pathway Heat Map (media), Pathway Heat Map (OMV), Box Plots Cells (pathway), Box Plots Cells (biochem), Box Plots Media (pathway), Box Plots Media (biochem), Box Plots OMV (pathway), Box Plots OMV (biochem)]
